# Supplementary material for: Compartmentalized Synthesis of Triacylglycerol at the Inner Nuclear Membrane Regulates Nuclear Organization
Source: Dev Cell. 2019 Sep 23;50(6):755–766.e6. doi: 10.1016/j.devcel.2019.07.009 (PMC6859503; doi:10.1016/j.devcel.2019.07.009)
Supplement: Table S1. List of Genes with Changes in Lro1-GFP Intensity and/or Localization Detected by High-Throughput Microscopy in PDS, Related to Figure 4 [file mmc2.xlsx]

## Sheet: Sheet1
Table S1 (related to Figure 4) - List of genes with changes in Lro1-GFP intensity and/or localization detected by high-throughput microscopy in PDS. Genes are grouped by the apparent phenotype (ER+puncta or Low Signal), reflecting a change from the Lro1 nucleolar-associated membrane localization seen in the wild-type strain. The phenotypes of the mutants that were tested in independent post-scree…
ER+puncta
Systematic Name	Standard Name	Function	Validation
YLR014C	PPR1	Zinc finger transcription factor	⏤
YLR056W	ERG3	C-5 sterol desaturase	Nc
YAR015W	ADE1	N-succinyl-5-aminoimidazole-4-carboxamide ribotide synthetase	Nc
YLR068W	FYV7	Essential protein required for maturation of 18S rRNA	Nc
YML014W	TRM9	tRNA methyltransferase	⏤
YLR074C	BUD20	C2H2-type zinc finger protein required for ribosome assembly	⏤
YMR002W	MIX17	Mitochondrial intermembrane space protein	⏤
YMR224C	MRE11	Nuclease subunit of the MRX complex with Rad50p and Xrs2p	⏤
YMR234W	RNH1	Ribonuclease H1	⏤
YNL270C	ALP1	Arginine transporter	⏤
YOL052C	SPE2	S-adenosylmethionine decarboxylase	ER+Nc
YOR033C	EXO1	5'-3' exonuclease and flap-endonuclease	⏤
YNL336W	COS1	Endosomal protein involved in turnover of plasma membrane proteins	⏤
YPL250C	ATG41	Protein of unknown function	⏤
YDR405W	MRP20	Mitochondrial ribosomal protein of the large subunit	⏤
YPL192C	PRM3	Protein required for nuclear envelope fusion during karyogamy	⏤
YPL191C	MIY1	K48-specific deubiquitinating enzyme	⏤
YPL188W	POS5	Mitochondrial NADH kinase	⏤
YPL176C	TRE1	Transferrin receptor-like protein	⏤
YPL123C	RNY1	Vacuolar RNase of the T(2) family	⏤
YPL115C	BEM3	Rho GTPase activating protein (RhoGAP)	⏤
YGR180C	RNR4	Ribonucleotide-diphosphate reductase (RNR) small subunit	⏤
YHR060W	VMA22	Protein required for vacuolar H+-ATPase (V-ATPase) function	⏤
YCL016C	DCC1	Subunit of a complex with Ctf8p and Ctf18p	⏤
YLR381W	CTF3	Outer kinetochore protein that forms a complex with Mcm16p and Mcm22p	ER+Nc
YJL183W	MNN11	Subunit of a Golgi mannosyltransferase complex	⏤
YDR149C	(Overlaps NUM1)	Dubious open reading frame	⏤
YDR150W	NUM1	Protein required for nuclear migration	Nc
YDR195W	REF2	RNA-binding protein	ER+Nc
YGR006W	PRP18	Splicing factor and component of snRNP U5	⏤
YGR022C	(Overlaps MTL1)	Dubious open reading frame	⏤
YNL235C	(Overlaps SIN4)	Dubious open reading frame	⏤
YNL170W	(Overlaps PSD1)	Dubious open reading frame	⏤
YKL211C	TRP3	Indole-3-glycerol-phosphate synthase	Nc
YHL011C	PRS3	5-phospho-ribosyl-1(alpha)-pyrophosphate synthetase	⏤
YPR087W	VPS69	Dubious open reading frame	⏤
YDL198C	GGC1	Mitochondrial GTP/GDP transporter	⏤
YIL154C	IMP2'	Transcriptional activator involved in maintenance of ion homeostasis	⏤
YIL155C	GUT2	Mitochondrial glycerol-3-phosphate dehydrogenase	⏤
YNR010W	CSE2	Subunit of the RNA polymerase II mediator complex	ER+Nc
YDR007W	TRP1	Phosphoribosylanthranilate isomerase	⏤
YKL204W	EAP1	eIF4E-associated protein, competes with eIF4G for binding to eIF4E	⏤
YGR155W	CYS4	Cystathionine beta-synthase	⏤
YLR358C	(Overlaps RSC2)	Protein of unknown function	⏤
YML022W	APT1	Adenine phosphoribosyltransferase	⏤
YDL021W	GPM2	Homolog of Gpm1p phosphoglycerate mutase	⏤
YFL016C	MDJ1	Co-chaperone that stimulates HSP70 protein Ssc1p ATPase activity	⏤
YGL240W	DOC1	Processivity factor	Bright Puncta
YPR131C	NAT3	Catalytic subunit of the NatB N-terminal acetyltransferase	ER
YNL225C	CNM67	Component of the spindle pole body outer plaque	⏤
YBR097W	VPS15	Serine/threonine protein kinase involved in vacuolar protein sorting	⏤
YBR101C	FES1	Hsp70 (Ssa1p) nucleotide exchange factor	⏤
YDL072C	YET3	Protein of unknown function	Nc
YAL025C	MAK16	Essential nuclear protein	⏤
YMR033W	ARP9	Component of both the SWI/SNF and RSC chromatin remodeling complexes	⏤
YFL029C	CAK1	Cyclin-dependent kinase-activating kinase	⏤
YGL120C	PRP43	RNA helicase in the DEAH-box family	⏤
YDR164C	SEC1	Sm-like protein involved in docking and fusion of exocytic vesicles	⏤
YDR341C		Arginyl-tRNA synthetase	⏤
YDR427W	RPN9	Non-ATPase regulatory subunit of the 26S proteasome	⏤
YKL104C	GFA1	Glutamine-fructose-6-phosphate amidotransferase	⏤
YKL152C	GPM1	Tetrameric phosphoglycerate mutase	⏤
YER165W	PAB1	Poly(A) binding protein	⏤
YLL037W	(Overlaps PRP19)	Dubious open reading frame unlikely to encode a functional protein	⏤
YJR006W	POL31	Subunit of DNA polymerase delta (polymerase III); essential for cell viability	⏤
YLR066W	SPC3	Subunit of signal peptidase complex	⏤
YLR100W	ERG27	3-keto sterol reductase	⏤
YNL075W	IMP4	Component of the SSU processome	⏤
YNL126W	SPC98	Component of the microtubule-nucleating Tub4p (gamma-tubulin) complex	⏤
YML130C	ERO1	Thiol oxidase required for oxidative protein folding in the ER	⏤
YPL010W	RET3	Zeta subunit of the coatomer complex (COPI)	⏤
YNR026C	SEC12	Guanine nucleotide exchange factor (GEF)	⏤
YMR047C	NUP116	FG-nucleoporin component of central core of the nuclear pore complex	⏤
YPL237W	SUI3	Beta subunit of the translation initiation factor eIF2	⏤
Low signal
Systematic Name	Standard Name	Function	Validation
YLR025W	SNF7	One of four subunits of the ESCRT-III complex	Puncta
YLR027C	AAT2	Cytosolic aspartate aminotransferase involved in nitrogen metabolism	⏤
YMR214W	SCJ1	Bacterial chaperone DnaJ homolog	Low Signal
YLR087C	CSF1	Protein required for fermentation at low temperature	⏤
YLR098C	CHA4	DNA binding transcriptional activator;	⏤
YMR019W	STB4	Putative transcription factor;	⏤
YOR085W	OST3	Gamma subunit of the oligosaccharyltransferase complex of the ER lumen	⏤
YHR129C	ARP1	Actin-related protein of the dynactin complex	Nc
YHR183W	GND1	6-phosphogluconate dehydrogenase (decarboxylating)	⏤
YOR209C	NPT1	Nicotinate phosphoribosyltransferase	Nc
YKL146W	AVT3	Vacuolar transporter	⏤
YGL234W	ADE5,7	Enzyme of the 'de novo' purine nucleotide biosynthetic pathway	⏤
YDR226W	ADK1	Adenylate kinase, required for purine metabolism	⏤
YPL055C	LGE1	Protein of unknown function	Low Signal
YBL012C	(Overlaps SCT1)	Dubious open reading frame	⏤
YGL058W	RAD6	Ubiquitin-conjugating enzyme (E2)	Low Signal
YPL018W	CTF19	Outer kinetochore protein, needed for accurate chromosome segregation	ER+Nc
YBL051C	PIN4	Protein involved in G2/M phase progression and response to DNA damage	⏤
YNL171C	(Overlaps APC1)	Dubious open reading frame	⏤
YDR293C	SSD1	Translational repressor with a role in polar growth and wall integrity	⏤
YDR318W	MCM21	Component of the kinetochore sub-complex COMA	ER+Nc
YDR254W	CHL4	Outer kinetochore protein required for chromosome stability	⏤
YLL049W	LDB18	Component of the dynactin complex	Nc
YJR135C	MCM22	Outer kinetochore protein and component of the Ctf3 subcomplex	⏤
YJL062W	LAS21	Integral plasma membrane protein	⏤
YJR118C	ILM1	Protein of unknown function	⏤
YBR278W	DPB3	Subunit of DNA polymerase II (DNA polymerase epsilon)	⏤
YCR028C	FEN2	Plasma membrane H+-pantothenate symporter	⏤
YJL129C	TRK1	Component of the Trk1p-Trk2p potassium transport system	⏤
YNL097C	PHO23	Component of the Rpd3L histone deacetylase complex	ER+Nc
YDR507C	GIN4	Protein kinase involved in bud growth and assembly of the septin ring	⏤
YBR107C	IML3	Outer kinetochore protein and component of the Ctf19 complex	⏤
YGL154C	LYS5	Phosphopantetheinyl transferase involved in lysine biosynthesis	⏤
YGR229C	SMI1	Protein involved in the regulation of cell wall synthesis	⏤
YDR245W	MNN10	Subunit of a Golgi mannosyltransferase complex	⏤
YBR077C	SLM4	Component of the EGO and GSE complexes	Nc
YBR196C-B		Putative protein of unknown function	⏤
YPL096C-A	ERI1	Endoplasmic reticulum membrane protein that binds and inhibits Ras2p	⏤
YCL043C	PDI1	Protein disulfide isomerase	⏤
YIR022W	SEC11	Catalytic subunit of the Signal Peptidase Complex (SPC)	⏤
YJL008C	CCT8	Subunit of the cytosolic chaperonin Cct ring complex	⏤
YKR063C	LAS1	Endonuclease involved in pre-rRNA processing at both ends of ITS2	⏤
YGL018C	JAC1	Specialized J-protein that functions in Fe-S cluster biogenesis	⏤
YLR198C	(Overlaps NOP56)	Dubious open reading frame	⏤
YOR148C	SPP2	Essential protein that promotes the first step of splicing	⏤
YLR317W	(Overlaps TAD3)	Dubious open reading frame	⏤
YOR340C	RPA43	RNA polymerase I subunit A43	⏤
YOL102C	TPT1	tRNA 2'-phosphotransferase that catalyzes final step in tRNA splicing	⏤
YHR079C	IRE1	Serine-threonine kinase and endoribonuclease	⏤
YDR176W	NGG1	Subunit of chromatin modifying histone acetyltransferase complexes	Nc
YBL044W		Putative protein of unknown function	⏤
YPR135W	CTF4	Chromatin-associated protein	⏤
YPR046W	MCM16	Component of the Ctf19 complex and the COMA subcomplex	⏤
YBR041W	FAT1	Very long chain fatty acyl-CoA synthetase and fatty acid transporter	ER (abnormal)
YOR128C	ADE2	Phosphoribosylaminoimidazole carboxylase	⏤
YGR252W	GCN5	Catalytic subunit of ADA and SAGA histone acetyltransferase complexes	ER+Nc
YML112W	CTK3	Gamma subunit of C-terminal domain kinase I	ER+Nc
YJL006C	CTK2	Beta subunit of C-terminal domain kinase I (CTDK-I)	⏤
YCL059C	KRR1	Nucleolar protein required for rRNA synthesis and ribosomal assembly	⏤
