# Supplementary material for: Compartmentalized Synthesis of Triacylglycerol at the Inner Nuclear Membrane Regulates Nuclear Organization
Source: Dev Cell. 2019 Sep 23;50(6):755–766.e6. doi: 10.1016/j.devcel.2019.07.009 (PMC6859503; doi:10.1016/j.devcel.2019.07.009)
Supplement: Table S2. Organisms with Known or Predicted PDATs and Their Biochemical Properties [file mmc3.xlsx]

## Sheet: uniprot-PDAT-filtered.txt
Table S2 – Organisms with known or predicted PDATs and their biochemical properties. Related to STAR methods.
Accession	Entry name	Status	Protein names	Gene names	Taxgroup	Organism	Length	Taxonomic lineage (ALL)	Gene names (primary )	Gene names (synonym )	Transmembrane	Gene ontology (molecular function)	Gene ontology (biological process)	Gene ontology (cellular component)	MW	Residues	AvgResWeight	Charge	H#	H%	K#	K%	R#	R%	Basic#	Basic%	Acid#	Acid%	(R+K)#	(R+K) %	pI	Taxgroup	Apusozoa	Euglenozoa	Fungi	Oomycetes	Plants
A0A0L0DD79	A0A0L0DD79_THETB	unreviewed	Phospholipid:diacylglycerol acyltransferase	AMSG_06783	A	Thecamonas trahens ATCC 50062	692	cellular organisms, Eukaryota, Apusozoa, Apusomonadidae, Thecamonas, Thecamonas trahens (Flagellate) (Amastigomonas trahens), Thecamonas trahens ATCC 50062			TRANSMEM 88 112 Helical. {ECO:0000256|SAM:Phobius}.	O-acyltransferase activity [GO:0008374]	lipid metabolic process [GO:0006629]	integral component of membrane [GO:0016021]	9089.81	87	104.481	4	2	2.299	2	2.299	14	16.092	18	20.69	13	14.943	16	18.391	10.645	A	10.645
A0A0S4J6G5	A0A0S4J6G5_BODSA	unreviewed	Phospholipid:diacylglycerol acyltransferase-like, putative	BSAL_89735	E	Bodo saltans (Flagellated protozoan)	555	cellular organisms, Eukaryota, Euglenozoa, Kinetoplastida (kinetoplasts), Bodonidae, Bodo, Bodo saltans (Flagellated protozoan)			TRANSMEM 43 66 Helical. {ECO:0000256|SAM:Phobius}.	O-acyltransferase activity [GO:0008374]	lipid metabolic process [GO:0006629]	integral component of membrane [GO:0016021]	4493.08	42	106.978	6.5	1	2.381	5	11.905	3	7.143	9	21.429	2	4.762	8	19.048	11.777	E		11.777
E9B9Z6	E9B9Z6_LEIDB	unreviewed	Phospholipid:diacylglycerol acyltransferase, putative	LDBPK_091100	E	Leishmania donovani (strain BPK282A1)	686	cellular organisms, Eukaryota, Euglenozoa, Kinetoplastida (kinetoplasts), Trypanosomatidae, Leishmaniinae, Leishmania, Leishmania, Leishmania donovani species complex, Leishmania donovani, Leishmania donovani (strain BPK282A1)			TRANSMEM 124 143 Helical. {ECO:0000256|SAM:Phobius}.	O-acyltransferase activity [GO:0008374]	lipid metabolic process [GO:0006629]	integral component of membrane [GO:0016021]	14150.1	123	115.041	11.5	7	5.691	4	3.252	16	13.008	27	21.951	12	9.756	20	16.26	11.7518	E		11.7518
E9AMV6	E9AMV6_LEIMU	unreviewed	Phospholipid:diacylglycerol acyltransferase,putative (EC 2.3.1.158)	LMXM_09_1040	E	Leishmania mexicana (strain MHOM/GT/2001/U1103)	692	cellular organisms, Eukaryota, Euglenozoa, Kinetoplastida (kinetoplasts), Trypanosomatidae, Leishmaniinae, Leishmania, Leishmania, Leishmania mexicana species complex, Leishmania mexicana, Leishmania mexicana (strain MHOM/GT/2001/U1103)			TRANSMEM 124 143 Helical. {ECO:0000256|SAM:Phobius}.	O-acyltransferase activity [GO:0008374]; phospholipid:diacylglycerol acyltransferase activity [GO:0046027]	lipid metabolic process [GO:0006629]	integral component of membrane [GO:0016021]	13846.6	123	112.574	10.5	7	5.691	3	2.439	15	12.195	25	20.325	11	8.943	18	14.634	11.9342	E		11.9342
A0A088RJN7	A0A088RJN7_9TRYP	unreviewed	Phospholipid:diacylglycerol acyltransferase, putative (EC 2.3.1.158)	LPMP_091050	E	Leishmania panamensis	731	cellular organisms, Eukaryota, Euglenozoa, Kinetoplastida (kinetoplasts), Trypanosomatidae, Leishmaniinae, Leishmania, Viannia, Leishmania guyanensis species complex, Leishmania panamensis			TRANSMEM 182 201 Helical. {ECO:0000256|SAM:Phobius}.	O-acyltransferase activity [GO:0008374]; phospholipid:diacylglycerol acyltransferase activity [GO:0046027]	lipid metabolic process [GO:0006629]	integral component of membrane [GO:0016021]	20392.1	181	112.663	12	4	2.21	11	6.077	17	9.392	32	17.68	18	9.945	28	15.469	10.995	E		10.995
S9WJ63	S9WJ63_9TRYP	unreviewed	Phospholipid:diacylglycerol acyltransferase	AGDE_07155	E	Angomonas deanei	728	cellular organisms, Eukaryota, Euglenozoa, Kinetoplastida (kinetoplasts), Trypanosomatidae, Strigomonadinae, Angomonas, Angomonas deanei			TRANSMEM 63 81 Helical. {ECO:0000256|SAM:Phobius}.	O-acyltransferase activity [GO:0008374]	lipid metabolic process [GO:0006629]	integral component of membrane [GO:0016021]	7046.12	62	113.647	2	0	0	5	8.065	4	6.452	9	14.516	7	11.29	9	14.517	9.2133	E		9.2133
A0A061ITW5	A0A061ITW5_TRYRA	unreviewed	Phospholipid:diacylglycerol acyltransferase	TRSC58_05832	E	Trypanosoma rangeli SC58	624	cellular organisms, Eukaryota, Euglenozoa, Kinetoplastida (kinetoplasts), Trypanosomatidae, Trypanosoma, Herpetosoma, Trypanosoma rangeli, Trypanosoma rangeli SC58			TRANSMEM 108 134 Helical. {ECO:0000256|SAM:Phobius}.	O-acyltransferase activity [GO:0008374]	lipid metabolic process [GO:0006629]	integral component of membrane [GO:0016021]	11572.3	107	108.152	7	0	0	8	7.477	12	11.215	20	18.692	13	12.15	20	18.692	11.1421	E		11.1421
Q4DQA6	Q4DQA6_TRYCC	unreviewed	Phospholipid:diacylglycerol acyltransferase, putative (EC 2.3.1.158)	Tc00.1047053506757.10	E	Trypanosoma cruzi (strain CL Brener)	665	cellular organisms, Eukaryota, Euglenozoa, Kinetoplastida (kinetoplasts), Trypanosomatidae, Trypanosoma, Schizotrypanum, Trypanosoma cruzi, Trypanosoma cruzi (strain CL Brener)			TRANSMEM 164 180 Helical. {ECO:0000256|SAM:Phobius}.	O-acyltransferase activity [GO:0008374]; phospholipid:diacylglycerol acyltransferase activity [GO:0046027]	lipid metabolic process [GO:0006629]	integral component of membrane [GO:0016021]	18398	163	112.871	11	2	1.227	19	11.656	11	6.748	32	19.632	20	12.27	30	18.404	10.5127	E		10.5127
Q4E540	Q4E540_TRYCC	unreviewed	Phospholipid:diacylglycerol acyltransferase, putative (EC 2.3.1.158)	Tc00.1047053510359.340	E	Trypanosoma cruzi (strain CL Brener)	647	cellular organisms, Eukaryota, Euglenozoa, Kinetoplastida (kinetoplasts), Trypanosomatidae, Trypanosoma, Schizotrypanum, Trypanosoma cruzi, Trypanosoma cruzi (strain CL Brener)			TRANSMEM 146 162 Helical. {ECO:0000256|SAM:Phobius}.	O-acyltransferase activity [GO:0008374]; phospholipid:diacylglycerol acyltransferase activity [GO:0046027]	lipid metabolic process [GO:0006629]	integral component of membrane [GO:0016021]	16580.8	145	114.35	10	2	1.379	15	10.345	13	8.966	30	20.69	19	13.103	28	19.311	10.6552	E		10.6552
V5BDI6	V5BDI6_TRYCR	unreviewed	Phospholipid:diacylglycerol acyltransferase	TCDM_05768	E	Trypanosoma cruzi Dm28c	647	cellular organisms, Eukaryota, Euglenozoa, Kinetoplastida (kinetoplasts), Trypanosomatidae, Trypanosoma, Schizotrypanum, Trypanosoma cruzi, Trypanosoma cruzi Dm28c			TRANSMEM 146 162 Helical. {ECO:0000256|SAM:Phobius}.	O-acyltransferase activity [GO:0008374]	lipid metabolic process [GO:0006629]	integral component of membrane [GO:0016021]	16527.7	145	113.984	9	2	1.379	15	10.345	12	8.276	29	20	19	13.103	27	18.621	10.5502	E		10.5502
K2MRJ7	K2MRJ7_TRYCR	unreviewed	Phospholipid:diacylglycerol acyltransferase, putative (Fragment)	MOQ_006532	E	Trypanosoma cruzi marinkellei	668	cellular organisms, Eukaryota, Euglenozoa, Kinetoplastida (kinetoplasts), Trypanosomatidae, Trypanosoma, Schizotrypanum, Trypanosoma cruzi, Trypanosoma cruzi marinkellei			TRANSMEM 167 183 Helical. {ECO:0000256|SAM:Phobius}.	O-acyltransferase activity [GO:0008374]	lipid metabolic process [GO:0006629]	integral component of membrane [GO:0016021]	19085.1	166	114.97	18	2	1.205	22	13.253	14	8.434	38	22.892	19	11.446	36	21.687	10.9403	E		10.9403
D0A9K5	D0A9K5_TRYB9	unreviewed	Phospholipid:diacylglycerol acyltransferase-like protein, putative	TbgDal_XI14750	E	Trypanosoma brucei gambiense (strain MHOM/CI/86/DAL972)	639	cellular organisms, Eukaryota, Euglenozoa, Kinetoplastida (kinetoplasts), Trypanosomatidae, Trypanosoma, Trypanozoon, Trypanosoma brucei, Trypanosoma brucei gambiense, Trypanosoma brucei gambiense (strain MHOM/CI/86/DAL972)			TRANSMEM 143 160 Helical. {ECO:0000256|SAM:Phobius}.	O-acyltransferase activity [GO:0008374]	lipid metabolic process [GO:0006629]	integral component of membrane [GO:0016021]	15757.6	142	110.969	3.5	5	3.521	10	7.042	10	7.042	25	17.606	19	13.38	20	14.084	7.9842	E		7.9842
A4H5T3	A4H5T3_LEIBR	unreviewed	Putative phospholipid:diacylglycerol acyltransferase	LBRM_09_1100	E	Leishmania braziliensis	718	cellular organisms, Eukaryota, Euglenozoa, Kinetoplastida, Trypanosomatidae, Leishmaniinae, Leishmania, Leishmania braziliensis species complex.			TRANSMEM 182 201 Helical. {ECO:0000256|SAM:Phobius}.	O-acyltransferase activity [GO:0008374]; phospholipid:diacylglycerol acyltransferase activity [GO:0046027]	lipid metabolic process [GO:0006629]	integral component of membrane [GO:0016021]	20322	181	112.276	11.5	3	1.657	11	6.077	17	9.392	31	17.127	18	9.945	28	15.469	10.995	E		10.995
A0A1E1ISU6	A0A1E1ISU6_LEIGU	unreviewed	Phospholipid:diacylglycerol acyltransferase,putative	BN36_0909090	E	Leishmania guyanensis	731	cellular organisms, Eukaryota, Euglenozoa, Kinetoplastida, Trypanosomatidae, Leishmaniinae, Leishmania, Leishmania guyanensis species complex.			TRANSMEM 182 201 Helical. {ECO:0000256|SAM:Phobius}.	transferase activity, transferring acyl groups [GO:0016746]	lipid metabolic process [GO:0006629]	integral component of membrane [GO:0016021]	20402.1	181	112.719	12	4	2.21	11	6.077	17	9.392	32	17.68	18	9.945	28	15.469	10.995	E		10.995
A4HU26	A4HU26_LEIIN	unreviewed	Putative phospholipid:diacylglycerol acyltransferase	LINJ_09_1100	E	Leishmania infantum	686	cellular organisms, Eukaryota, Euglenozoa, Kinetoplastida, Trypanosomatidae, Leishmaniinae, Leishmania.			TRANSMEM 124 143 Helical. {ECO:0000256|SAM:Phobius}.	O-acyltransferase activity [GO:0008374]; phospholipid:diacylglycerol acyltransferase activity [GO:0046027]	lipid metabolic process [GO:0006629]	integral component of membrane [GO:0016021]	14122	123	114.813	11.5	7	5.691	4	3.252	16	13.008	27	21.951	12	9.756	20	16.26	11.7518	E		11.7518
A0A0N1HU70	A0A0N1HU70_LEPSE	unreviewed	Putative phospholipid:diacylglycerol acyltransferase	ABL78_7284	E	Leptomonas seymouri	762	cellular organisms, Eukaryota, Euglenozoa, Kinetoplastida, Trypanosomatidae, Leishmaniinae, Leptomonas.			TRANSMEM 172 190 Helical. {ECO:0000256|SAM:Phobius}.	O-acyltransferase activity [GO:0008374]	lipid metabolic process [GO:0006629]	integral component of membrane [GO:0016021]	19295.8	171	112.841	8	8	4.678	5	2.924	16	9.357	29	16.959	17	9.942	21	12.281	10.3404	E		10.3404
A0A0N0DTK8	A0A0N0DTK8_9TRYP	unreviewed	Putative mitochondrial phospholipid:diacylglycerol acyltransferase	ABB37_06994	E	Leptomonas pyrrhocoris	740	cellular organisms, Eukaryota, Euglenozoa, Kinetoplastida, Trypanosomatidae, Leishmaniinae, Leptomonas.			TRANSMEM 178 197 Helical. {ECO:0000256|SAM:Phobius}.	O-acyltransferase activity [GO:0008374]	lipid metabolic process [GO:0006629]	integral component of membrane [GO:0016021]	20167.9	177	113.943	12.5	9	5.085	4	2.26	23	12.994	36	20.339	19	10.734	27	15.254	11.7409	E		11.7409
A0A1G4I399	A0A1G4I399_TRYEQ	unreviewed	Phospholipid:diacylglycerol acyltransferase-like protein	TEOVI_000719900	E	Trypanosoma equiperdum	639	cellular organisms, Eukaryota, Euglenozoa, Kinetoplastida, Trypanosomatidae, Trypanosoma.			TRANSMEM 143 160 Helical. {ECO:0000256|SAM:Phobius}.	transferase activity, transferring acyl groups [GO:0016746]	lipid metabolic process [GO:0006629]	integral component of membrane [GO:0016021]	15669.6	142	110.349	4.5	5	3.521	10	7.042	10	7.042	25	17.606	18	12.676	20	14.084	8.3439	E		8.3439
A0A0P1ASF5	A0A0P1ASF5_9STRA	unreviewed	Phospholipid-diacylglycerol acyltransferase plh1		O	Plasmopara halstedii	670	cellular organisms, Eukaryota, Stramenopiles, Oomycetes, Peronosporales, Peronosporaceae, Plasmopara, Plasmopara halstedii			TRANSMEM 75 96 Helical. {ECO:0000256|SAM:Phobius}.				6969.52	74	112.085	10.5	5	6.757	8	10.811	8	10.811	21	28.378	8	10.811	16	21.622	11.4041	O				11.4041
D0NHM7	D0NHM7_PHYIT	unreviewed	Uncharacterized protein	PITG_11965	O	Phytophthora infestans (strain T30-4) (Potato late blight fungus)	659	cellular organisms, Eukaryota, Stramenopiles, Oomycetes, Peronosporales, Phytophthora, Phytophthora infestans (Potato late blight fungus) (Botrytis infestans), Phytophthora infestans (strain T30-4) (Potato late blight fungus)			TRANSMEM 65 86 Helical. {ECO:0000256|SAM:Phobius}.				6969.52	64	108.899	3	4	6.25	2	3.125	8	12.5	14	21.875	9	14.062	10	15.625	9.0555	O				9.0555
F0WZ22	F0WZ22_9STRA	unreviewed	Uncharacterized protein AlNc14C408G11431	AlNc14C408G11431 ALNC14_128810	O	Albugo laibachii Nc14	696	cellular organisms, Eukaryota, Stramenopiles, Oomycetes, Albuginales, Albuginaceae, Albugo, Albugo laibachii, Albugo laibachii Nc14			TRANSMEM 53 74 Helical. {ECO:0000256|SAM:Phobius}.				5946.75	52	114.361	7.5	1	1.923	8	15.385	4	7.692	13	25	5	9.615	12	23.077	10.5273	O				10.5273
G5A5Z5	G5A5Z5_PHYSP	unreviewed	Uncharacterized protein	PHYSODRAFT_355873	O	Phytophthora sojae (strain P6497) (Soybean stem and root rot agent) (Phytophthora megasperma f. sp. glycines)	660	cellular organisms, Eukaryota, Stramenopiles, Oomycetes, Peronosporales, Phytophthora, Phytophthora sojae (Soybean stem and root rot agent) (Phytophthora megasperma f. sp. glycines), Phytophthora sojae (strain P6497) (Soybean stem and root rot agent) (Phytophthora megasperma f. sp. glycines)			TRANSMEM 65 86 Helical. {ECO:0000256|SAM:Phobius}.				6878.68	64	107.479	10	4	6.25	6	9.375	6	9.375	16	25	4	6.25	12	18.75	11.9739	O				11.9739
H3GNG9	H3GNG9_PHYRM	unreviewed	Uncharacterized protein		O	Phytophthora ramorum (Sudden oak death agent)	673	cellular organisms, Eukaryota, Stramenopiles, Oomycetes, Peronosporales, Phytophthora, Phytophthora ramorum (Sudden oak death agent)			TRANSMEM 78 99 Helical. {ECO:0000256|SAM:Phobius}.				8260.13	77	107.274	8	4	5.195	7	9.091	7	9.091	18	23.377	8	10.39	14	18.182	11.1166	O				11.1166
K3W971	K3W971_PYTUL	unreviewed	Uncharacterized protein		O	Pythium ultimum DAOM BR144	652	cellular organisms, Eukaryota, Stramenopiles, Oomycetes, Pythiales, Pythiaceae, Pythium, Pythium ultimum, Pythium ultimum DAOM BR144			TRANSMEM 50 72 Helical. {ECO:0000256|SAM:Phobius}.				5256.94	49	107.285	10	2	4.082	5	10.204	6	12.245	13	26.531	2	4.082	11	22.449	12.5266	O				12.5266
M4BZA4	M4BZA4_HYAAE	unreviewed	Uncharacterized protein		O	Hyaloperonospora arabidopsidis (strain Emoy2) (Downy mildew agent) (Peronospora arabidopsidis)	671	cellular organisms, Eukaryota, Stramenopiles, Oomycetes, Peronosporales, Peronosporaceae, Hyaloperonospora, Hyaloperonospora arabidopsidis, Hyaloperonospora arabidopsidis (strain Emoy2) (Downy mildew agent) (Peronospora arabidopsidis)			TRANSMEM 75 96 Helical. {ECO:0000256|SAM:Phobius}.				8527.53	74	115.237	9.5	5	6.757	9	12.162	8	10.811	22	29.73	10	13.514	17	22.973	10.8872	O				10.8872
W2KTC8	W2KTC8_PHYPR	unreviewed	Uncharacterized protein	L915_12792 L916_12706 L917_12545	O	Phytophthora parasitica (Potato buckeye rot agent)	674	cellular organisms, Eukaryota, Stramenopiles, Oomycetes, Peronosporales, Phytophthora, Phytophthora parasitica (Potato buckeye rot agent)			TRANSMEM 80 101 Helical. {ECO:0000256|SAM:Phobius}.				8546.47	79	108.183	10	4	5.063	8	10.127	7	8.861	19	24.051	7	8.861	15	18.988	11.4226	O				11.4226
A0A075B0Z5	A0A075B0Z5_9FUNG	unreviewed	Lecithin:cholesterol/phospholipid:diacylglycerol acyltransferase-like protein	O9G_001903	F	Rozella allomycis CSF55	621	cellular organisms, Eukaryota, Fungi, Cryptomycota, Rozella.			TRANSMEM 56 75 Helical. {ECO:0000256|SAM:Phobius}.	O-acyltransferase activity [GO:0008374]; phospholipid:diacylglycerol acyltransferase activity [GO:0046027]	ceramide metabolic process [GO:0006672]; lipid storage [GO:0019915]; triglyceride biosynthetic process [GO:0019432]	integral component of membrane [GO:0016021]	6540.44	55	118.917	6	0	0	7	12.727	6	10.909	13	23.636	7	12.727	13	23.636	10.7438	F			10.7438
A0A0G2HIW8	A0A0G2HIW8_9PEZI	unreviewed	Putative phospholipid:diacylglycerol acyltransferase	UCDDS831_g00285	F	Diplodia seriata	634	cellular organisms, Eukaryota, Fungi, Dikarya, Ascomycota, Pezizomycotina, Dothideomycetes, Dothideomycetes incertae sedis, Botryosphaeriales Botryosphaeriaceae, Diplodia.			TRANSMEM 61 81 Helical. {ECO:0000256|SAM:Phobius}.	O-acyltransferase activity [GO:0008374]; phospholipid:diacylglycerol acyltransferase activity [GO:0046027]	ceramide metabolic process [GO:0006672]; lipid storage [GO:0019915]; triglyceride biosynthetic process [GO:0019432]	integral component of membrane [GO:0016021]	6732.52	60	112.209	5.5	1	1.667	3	5	9	15	13	21.667	7	11.667	12	20	11.3959	F			11.3959
R1GNR1	R1GNR1_BOTPV	unreviewed	Putative phospholipid:diacylglycerol acyltransferase protein	UCRNP2_3325	F	Botryosphaeria parva (strain UCR-NP2) (Grapevine canker fungus) (Neofusicoccum parvum)	637	cellular organisms, Eukaryota, Fungi, Dikarya, Ascomycota, Pezizomycotina, Dothideomycetes, Dothideomycetes incertae sedis, Botryosphaeriales, Botryosphaeriaceae, Neofusicoccum.			TRANSMEM 61 81 Helical. {ECO:0000256|SAM:Phobius}.	O-acyltransferase activity [GO:0008374]; phospholipid:diacylglycerol acyltransferase activity [GO:0046027]	ceramide metabolic process [GO:0006672]; lipid storage [GO:0019915]; triglyceride biosynthetic process [GO:0019432]	integral component of membrane [GO:0016021]	6680.55	60	111.342	7.5	1	1.667	4	6.667	9	15	14	23.333	6	10	13	21.667	11.7688	F			11.7688
E4ZS70	E4ZS70_LEPMJ	unreviewed	Similar to phospholipid:diacylglycerol acyltransferase	LEMA_P122290.1	F	Leptosphaeria maculans (strain JN3 / isolate v23.1.3 / race Av1-4-5-6-7-8) (Blackleg fungus) (Phoma lingam)	628	cellular organisms, Eukaryota, Fungi, Dikarya, Ascomycota, Pezizomycotina, Dothideomycetes, Pleosporomycetidae, Pleosporales, Pleosporineae, Leptosphaeriaceae, Leptosphaeria, Leptosphaeria maculans complex.			TRANSMEM 59 78 Helical. {ECO:0000256|SAM:Phobius}.	O-acyltransferase activity [GO:0008374]; phospholipid:diacylglycerol acyltransferase activity [GO:0046027]	ceramide metabolic process [GO:0006672]; lipid storage [GO:0019915]; triglyceride biosynthetic process [GO:0019432]	integral component of membrane [GO:0016021]	6542.41	58	112.8	9	2	3.448	5	8.621	9	15.517	16	27.586	6	10.345	14	24.138	12.03	F			12.03
A0A1C1C662	A0A1C1C662_9EURO	unreviewed	Phospholipid:diacylglycerol acyltransferase	CLCR_00092	F	Cladophialophora carrionii	639	cellular organisms, Eukaryota, Fungi, Dikarya, Ascomycota, Pezizomycotina, Eurotiomycetes, Chaetothyriomycetidae, Chaetothyriales, Herpotrichiellaceae, Cladophialophora.			TRANSMEM 56 74 Helical. {ECO:0000256|SAM:Phobius}.	O-acyltransferase activity [GO:0008374]	lipid metabolic process [GO:0006629]	integral component of membrane [GO:0016021]	6320.2	55	114.913	8	2	3.636	5	9.091	8	14.545	15	27.273	6	10.909	13	23.636	11.8351	F			11.8351
A0A0G2H337	A0A0G2H337_9EURO	unreviewed	Putative phospholipid:diacylglycerol acyltransferase	UCRPC4_g02980	F	Phaeomoniella chlamydospora	646	cellular organisms, Eukaryota, Fungi, Dikarya, Ascomycota, Pezizomycotina, Eurotiomycetes, Chaetothyriomycetidae, Phaeomoniellales Phaeomoniellales incertae sedis, Phaeomoniella.			TRANSMEM 54 72 Helical. {ECO:0000256|SAM:Phobius}.	O-acyltransferase activity [GO:0008374]; phospholipid:diacylglycerol acyltransferase activity [GO:0046027]	ceramide metabolic process [GO:0006672]; lipid storage [GO:0019915]; triglyceride biosynthetic process [GO:0019432]	integral component of membrane [GO:0016021]	5847.66	53	110.333	8	0	0	6	11.321	7	13.208	13	24.528	5	9.434	13	24.529	11.9103	F			11.9103
A0A0A2KRC0	A0A0A2KRC0_PENIT	unreviewed	Lecithin:cholesterol/phospholipid:diacylglycerol acyltransferase	PITC_014950	F	Penicillium italicum (Blue mold)	620	cellular organisms, Eukaryota, Fungi, Dikarya, Ascomycota, Pezizomycotina, Eurotiomycetes, Eurotiomycetidae, Eurotiales, Aspergillaceae, Penicillium.			TRANSMEM 51 68 Helical. {ECO:0000256|SAM:Phobius}.	O-acyltransferase activity [GO:0008374]; phospholipid:diacylglycerol acyltransferase activity [GO:0046027]	ceramide metabolic process [GO:0006672]; lipid storage [GO:0019915]; triglyceride biosynthetic process [GO:0019432]	integral component of membrane [GO:0016021]	5636.45	50	112.729	5	0	0	6	12	6	12	12	24	7	14	12	24	11.0383	F			11.0383
A0A135LIA1	A0A135LIA1_PENPA	unreviewed	Lecithin:cholesterol/phospholipid:diacylglycerol acyltransferase	PGRI_025390	F	Penicillium patulum (Penicillium griseofulvum)	622	cellular organisms, Eukaryota, Fungi, Dikarya, Ascomycota, Pezizomycotina, Eurotiomycetes, Eurotiomycetidae, Eurotiales, Aspergillaceae, Penicillium.			TRANSMEM 52 70 Helical. {ECO:0000256|SAM:Phobius}.	O-acyltransferase activity [GO:0008374]	lipid metabolic process [GO:0006629]	integral component of membrane [GO:0016021]	5946.71	51	116.602	8.5	1	1.961	6	11.765	8	15.686	15	29.412	6	11.765	14	27.451	11.8574	F			11.8574
A0A0B1NYB1	A0A0B1NYB1_UNCNE	unreviewed	Putative phospholipid:diacylglycerol acyltransferase protein	EV44_g2050	F	Uncinula necator (Grape powdery mildew)	622	cellular organisms, Eukaryota, Fungi, Dikarya, Ascomycota, Pezizomycotina, Leotiomycetes, Erysiphales, Erysiphaceae, Erysiphe.			TRANSMEM 57 75 Helical. {ECO:0000256|SAM:Phobius}.	O-acyltransferase activity [GO:0008374]; phospholipid:diacylglycerol acyltransferase activity [GO:0046027]	ceramide metabolic process [GO:0006672]; lipid storage [GO:0019915]; triglyceride biosynthetic process [GO:0019432]	integral component of membrane [GO:0016021]	6662.62	56	118.975	10.5	3	5.357	9	16.071	6	10.714	18	32.143	6	10.714	15	26.785	11.076	F			11.076
M7TH88	M7TH88_BOTF1	unreviewed	Putative phospholipid:diacylglycerol acyltransferase protein	BcDW1_8430	F	Botryotinia fuckeliana (strain BcDW1) (Noble rot fungus) (Botrytis cinerea)	682	cellular organisms, Eukaryota, Fungi, Dikarya, Ascomycota, Pezizomycotina, Leotiomycetes, Helotiales, Sclerotiniaceae, Botrytis.			TRANSMEM 57 77 Helical. {ECO:0000256|SAM:Phobius}.	O-acyltransferase activity [GO:0008374]	lipid metabolic process [GO:0006629]	integral component of membrane [GO:0016021]	6304.42	56	112.579	9.5	1	1.786	4	7.143	9	16.071	14	25	4	7.143	13	23.214	12.4213	F			12.4213
A0A0B4I0Z2	A0A0B4I0Z2_9HYPO	unreviewed	Lecithin:cholesterol/phospholipid:diacylglycerol acyltransferase	MAJ_02289	F	Metarhizium majus ARSEF 297	631	cellular organisms, Eukaryota, Fungi, Dikarya, Ascomycota, Pezizomycotina, Sordariomycetes, Hypocreomycetidae, Hypocreales, Clavicipitaceae Metarhizium, Metarhizium majus.			TRANSMEM 52 69 Helical. {ECO:0000256|SAM:Phobius}.	O-acyltransferase activity [GO:0008374]; phospholipid:diacylglycerol acyltransferase activity [GO:0046027]	ceramide metabolic process [GO:0006672]; lipid storage [GO:0019915]; triglyceride biosynthetic process [GO:0019432]	integral component of membrane [GO:0016021]	5773.5	51	113.206	6	2	3.922	2	3.922	9	17.647	13	25.49	6	11.765	11	21.569	11.9892	F			11.9892
A0A0B2X5N8	A0A0B2X5N8_9HYPO	unreviewed	Lecithin:cholesterol/phospholipid:diacylglycerol acyltransferase	MAM_00084	F	Metarhizium album ARSEF 1941	631	cellular organisms, Eukaryota, Fungi, Dikarya, Ascomycota, Pezizomycotina, Sordariomycetes, Hypocreomycetidae, Hypocreales, Clavicipitaceae Metarhizium.			TRANSMEM 52 69 Helical. {ECO:0000256|SAM:Phobius}.	O-acyltransferase activity [GO:0008374]; phospholipid:diacylglycerol acyltransferase activity [GO:0046027]	ceramide metabolic process [GO:0006672]; lipid storage [GO:0019915]; triglyceride biosynthetic process [GO:0019432]	integral component of membrane [GO:0016021]	5711.52	51	111.991	6	0	0	3	5.882	8	15.686	11	21.569	5	9.804	11	21.568	11.4257	F			11.4257
A0A167IX18	A0A167IX18_9HYPO	unreviewed	Lecithin:cholesterol/phospholipid:diacylglycerol acyltransferase	NOR_01472	F	Metarhizium rileyi RCEF 4871	632	cellular organisms, Eukaryota, Fungi, Dikarya, Ascomycota, Pezizomycotina, Sordariomycetes, Hypocreomycetidae, Hypocreales, Clavicipitaceae, Metarhizium.			TRANSMEM 52 69 Helical. {ECO:0000256|SAM:Phobius}.	O-acyltransferase activity [GO:0008374]	lipid metabolic process [GO:0006629]	integral component of membrane [GO:0016021]	5813.53	51	113.991	6	2	3.922	2	3.922	9	17.647	13	25.49	6	11.765	11	21.569	11.9892	F			11.9892
A0A167WL77	A0A167WL77_9HYPO	unreviewed	Lecithin:cholesterol/phospholipid:diacylglycerol acyltransferase	AAL_07940	F	Aschersonia aleyrodis RCEF 2490	638	cellular organisms, Eukaryota, Fungi, Dikarya, Ascomycota, Pezizomycotina, Sordariomycetes, Hypocreomycetidae, Hypocreales, Clavicipitaceae, Moelleriella.			TRANSMEM 48 65 Helical. {ECO:0000256|SAM:Phobius}.	O-acyltransferase activity [GO:0008374]	lipid metabolic process [GO:0006629]	integral component of membrane [GO:0016021]	5501.24	47	117.048	8.5	3	6.383	5	10.638	8	17.021	16	34.043	6	12.766	13	27.659	11.8351	F			11.8351
A0A151GUD0	A0A151GUD0_9HYPO	unreviewed	Lecithin:cholesterol/phospholipid:diacylglycerol acyltransferase	DCS_01862	F	Drechmeria coniospora	753	cellular organisms, Eukaryota, Fungi, Dikarya, Ascomycota, Pezizomycotina, Sordariomycetes, Hypocreomycetidae, Hypocreales, Ophiocordycipitaceae, Drechmeria.			TRANSMEM 179 197 Helical. {ECO:0000256|SAM:Phobius}.	O-acyltransferase activity [GO:0008374]	lipid metabolic process [GO:0006629]	integral component of membrane [GO:0016021]	19361.2	178	108.771	23	6	3.371	7	3.933	23	12.921	36	20.225	10	5.618	30	16.854	12.3992	F			12.3992
T5A1U7	T5A1U7_OPHSC	unreviewed	Lecithin:cholesterol/phospholipid:diacylglycerol acyltransferase	OCS_04888	F	Ophiocordyceps sinensis (strain Co18 / CGMCC 3.14243) (Yarsagumba caterpillar fungus) (Hirsutella sinensis)	636	cellular organisms, Eukaryota, Fungi, Dikarya, Ascomycota, Pezizomycotina, Sordariomycetes, Hypocreomycetidae, Hypocreales, Ophiocordycipitaceae, Ophiocordyceps.			TRANSMEM 54 72 Helical. {ECO:0000256|SAM:Phobius}.	O-acyltransferase activity [GO:0008374]; phospholipid:diacylglycerol acyltransferase activity [GO:0046027]	ceramide metabolic process [GO:0006672]; lipid storage [GO:0019915]; triglyceride biosynthetic process [GO:0019432]	integral component of membrane [GO:0016021]	6104.77	53	115.184	0.5	3	5.66		3.774	7	13.208	12	22.642	10	18.868	7	16.982	6.8016	F			6.8016
A0A0G2IA15	A0A0G2IA15_9PEZI	unreviewed	Putative phospholipid:diacylglycerol acyltransferase	UCDDA912_g03496	F	Diaporthe ampelina	625	cellular organisms, Eukaryota, Fungi, Dikarya, Ascomycota, Pezizomycotina, Sordariomycetes, Sordariomycetidae, Diaporthales, Diaporthaceae Diaporthe.			TRANSMEM 54 72 Helical. {ECO:0000256|SAM:Phobius}.	O-acyltransferase activity [GO:0008374]; phospholipid:diacylglycerol acyltransferase activity [GO:0046027]	ceramide metabolic process [GO:0006672]; lipid storage [GO:0019915]; triglyceride biosynthetic process [GO:0019432]	integral component of membrane [GO:0016021]	5973.82	53	112.714	7	2	3.774	5	9.434	8	15.094	15	28.302	7	13.208	13	24.528	11.5337	F			11.5337
A0A194W855	A0A194W855_9PEZI	unreviewed	Phospholipid:diacylglycerol acyltransferase	VM1G_07882	F	Valsa mali	627	cellular organisms, Eukaryota, Fungi, Dikarya, Ascomycota, Pezizomycotina, Sordariomycetes, Sordariomycetidae, Diaporthales, Valsaceae, Valsa.			TRANSMEM 56 74 Helical. {ECO:0000256|SAM:Phobius}.	O-acyltransferase activity [GO:0008374]	lipid metabolic process [GO:0006629]	integral component of membrane [GO:0016021]	6227.98	55	113.236	7	4	7.273	6	10.909	7	12.727	17	30.909	8	14.545	13	23.636	11.0294	F			11.0294
R8BT28	R8BT28_TOGMI	unreviewed	Putative phospholipid:diacylglycerol acyltransferase protein	UCRPA7_1931	F	Togninia minima (strain UCR-PA7) (Esca disease fungus) (Phaeoacremonium aleophilum)	628	cellular organisms, Eukaryota, Fungi, Dikarya, Ascomycota, Pezizomycotina, Sordariomycetes, Sordariomycetidae, Togniniales, Togniniaceae, Phaeoacremonium.			TRANSMEM 52 70 Helical. {ECO:0000256|SAM:Phobius}.	O-acyltransferase activity [GO:0008374]; phospholipid:diacylglycerol acyltransferase activity [GO:0046027]	ceramide metabolic process [GO:0006672]; lipid storage [GO:0019915]; triglyceride biosynthetic process [GO:0019432]	integral component of membrane [GO:0016021]	5663.42	51	111.047	8	2	3.922	6	11.765	7	13.725	15	29.412	6	11.765	13	25.49	11.6121	F			11.6121
M7SX71	M7SX71_EUTLA	unreviewed	Putative phospholipid:diacylglycerol acyltransferase protein	UCREL1_3852	F	Eutypa lata (strain UCR-EL1) (Grapevine dieback disease fungus) (Eutypa armeniacae)	647	cellular organisms, Eukaryota, Fungi, Dikarya, Ascomycota, Pezizomycotina, Sordariomycetes, Xylariomycetidae, Xylariales, Diatrypaceae, Eutypa.			TRANSMEM 72 89 Helical. {ECO:0000256|SAM:Phobius}.	O-acyltransferase activity [GO:0008374]; phospholipid:diacylglycerol acyltransferase activity [GO:0046027]	ceramide metabolic process [GO:0006672]; lipid storage [GO:0019915]; triglyceride biosynthetic process [GO:0019432]	integral component of membrane [GO:0016021]	7658.34	71	107.864	4.5	3	4.225	4	5.634	9	12.676	16	22.535	10	14.085	13	18.31	10.7368	F			10.7368
A0A0P4U757	A0A0P4U757_ROSNE	unreviewed	Putative phospholipid:diacylglycerol acyltransferase	SAMD00023353_4300380	F	Rosellinia necatrix (White root-rot fungus)	629	cellular organisms, Eukaryota, Fungi, Dikarya, Ascomycota, Pezizomycotina, Sordariomycetes, Xylariomycetidae, Xylariales, Xylariaceae Rosellinia.			TRANSMEM 56 73 Helical. {ECO:0000256|SAM:Phobius}.	O-acyltransferase activity [GO:0008374]; phospholipid:diacylglycerol acyltransferase activity [GO:0046027]	ceramide metabolic process [GO:0006672]; lipid storage [GO:0019915]; triglyceride biosynthetic process [GO:0019432]	integral component of membrane [GO:0016021]	6195.08	55	112.638	8.5	1	1.818	6	10.909	8	14.545	15	27.273	6	10.909	14	25.454	11.8574	F			11.8574
A0A0F4GWF3	A0A0F4GWF3_9PEZI	unreviewed	Phospholipid:diacylglycerol acyltransferase like protein	TI39_contig293g00013	F	Zymoseptoria brevis	667	cellular organisms, Eukaryota, Fungi, Dikarya, Ascomycota, saccharomyceta, Pezizomycotina, leotiomyceta, dothideomyceta, Dothideomycetes, Dothideomycetidae, Capnodiales, Mycosphaerellaceae, Zymoseptoria, Zymoseptoria brevis			TRANSMEM 61 79 Helical. {ECO:0000256|SAM:Phobius}.	O-acyltransferase activity [GO:0008374]	lipid metabolic process [GO:0006629]	integral component of membrane [GO:0016021]	6579.42	60	109.657	5	0	0	8	13.333	6	10	14	23.333	9	15	14	23.333	10.7772	F			10.7772
A0A074WFB2	A0A074WFB2_9PEZI	unreviewed	Phospholipid:diacylglycerol acyltransferase	M436DRAFT_74128	F	Aureobasidium namibiae CBS 147.97	634	cellular organisms, Eukaryota, Fungi, Dikarya, Ascomycota, saccharomyceta, Pezizomycotina, leotiomyceta, dothideomyceta, Dothideomycetes, Dothideomycetidae, Dothideales, Aureobasidiaceae, Aureobasidium, Aureobasidium namibiae, Aureobasidium namibiae CBS 147.97			TRANSMEM 59 77 Helical. {ECO:0000256|SAM:Phobius}.	O-acyltransferase activity [GO:0008374]	lipid metabolic process [GO:0006629]	integral component of membrane [GO:0016021]	6449.28	58	111.194	9	2	3.448	5	8.621	8	13.793	15	25.862	5	8.621	13	22.414	12.0908	F			12.0908
A0A074YSY8	A0A074YSY8_AURPU	unreviewed	Phospholipid:diacylglycerol acyltransferase	M438DRAFT_341680	F	Aureobasidium pullulans EXF-150	636	cellular organisms, Eukaryota, Fungi, Dikarya, Ascomycota, saccharomyceta, Pezizomycotina, leotiomyceta, dothideomyceta, Dothideomycetes, Dothideomycetidae, Dothideales, Aureobasidiaceae, Aureobasidium, Aureobasidium pullulans (Black yeast) (Pullularia pullulans), Aureobasidium pullulans EXF-150			TRANSMEM 60 79 Helical. {ECO:0000256|SAM:Phobius}.	O-acyltransferase activity [GO:0008374]	lipid metabolic process [GO:0006629]	integral component of membrane [GO:0016021]	6556.47	59	111.127	9	2	3.39	7	11.864	7	11.864	16	27.119	6	10.169	14	23.728	11.6502	F			11.6502
A0A177D565	A0A177D565_ALTAL	unreviewed	Phospholipid:diacylglycerol acyltransferase	CC77DRAFT_947980	F	Alternaria alternata (Alternaria rot fungus) (Torula alternata)	635	cellular organisms, Eukaryota, Fungi, Dikarya, Ascomycota, saccharomyceta, Pezizomycotina, leotiomyceta, dothideomyceta, Dothideomycetes, Pleosporomycetidae, Pleosporales, Pleosporineae, Pleosporaceae, Alternaria, Alternaria alternata group, Alternaria alternata (Alternaria rot fungus) (Torula alternata)			TRANSMEM 64 83 Helical. {ECO:0000256|SAM:Phobius}.	O-acyltransferase activity [GO:0008374]	lipid metabolic process [GO:0006629]	integral component of membrane [GO:0016021]	6902.82	63	109.569	7.5	1	1.587	6	9.524	8	12.698	15	23.81	7	11.111	14	22.222	11.579	F			11.579
B2VTV4	B2VTV4_PYRTR	unreviewed	Phospholipid:diacylglycerol acyltransferase	PTRG_01999	F	Pyrenophora tritici-repentis (strain Pt-1C-BFP) (Wheat tan spot fungus) (Drechslera tritici-repentis)	631	cellular organisms, Eukaryota, Fungi, Dikarya, Ascomycota, saccharomyceta, Pezizomycotina, leotiomyceta, dothideomyceta, Dothideomycetes, Pleosporomycetidae, Pleosporales, Pleosporineae, Pleosporaceae, Pyrenophora, Pyrenophora tritici-repentis, Pyrenophora tritici-repentis (strain Pt-1C-BFP) (Wheat tan spot fungus) (Drechslera tritici-repentis)			TRANSMEM 60 79 Helical. {ECO:0000256|SAM:Phobius}.	O-acyltransferase activity [GO:0008374]	lipid metabolic process [GO:0006629]	integral component of membrane [GO:0016021]	6544.42	59	110.922	8.5	1	1.695	6	10.169	8	13.559	15	25.424	6	10.169	14	23.728	11.8574	F			11.8574
W9XZN4	W9XZN4_9EURO	unreviewed	Phospholipid:diacylglycerol acyltransferase	A1O1_06071	F	Capronia coronata CBS 617.96	637	cellular organisms, Eukaryota, Fungi, Dikarya, Ascomycota, saccharomyceta, Pezizomycotina, leotiomyceta, Eurotiomycetes, Chaetothyriomycetidae, Chaetothyriales (black yeasts), Herpotrichiellaceae, Capronia, Capronia coronata, Capronia coronata CBS 617.96			TRANSMEM 54 72 Helical. {ECO:0000256|SAM:Phobius}.	O-acyltransferase activity [GO:0008374]	lipid metabolic process [GO:0006629]	integral component of membrane [GO:0016021]	6012.9	53	113.451	9.5	1	1.887	7	13.208	8	15.094	16	30.189	6	11.321	15	28.302	11.8775	F			11.8775
W9XXI7	W9XXI7_9EURO	unreviewed	Phospholipid:diacylglycerol acyltransferase	A1O3_05608	F	Capronia epimyces CBS 606.96	639	cellular organisms, Eukaryota, Fungi, Dikarya, Ascomycota, saccharomyceta, Pezizomycotina, leotiomyceta, Eurotiomycetes, Chaetothyriomycetidae, Chaetothyriales (black yeasts), Herpotrichiellaceae, Capronia, Capronia epimyces, Capronia epimyces CBS 606.96			TRANSMEM 56 74 Helical. {ECO:0000256|SAM:Phobius}.	O-acyltransferase activity [GO:0008374]	lipid metabolic process [GO:0006629]	integral component of membrane [GO:0016021]	6160.02	55	112	8	0	0	7	12.727	7	12.727	14	25.455	6	10.909	14	25.454	11.6502	F			11.6502
W9X968	W9X968_9EURO	unreviewed	Phospholipid:diacylglycerol acyltransferase	A1O5_09640	F	Cladophialophora psammophila CBS 110553	639	cellular organisms, Eukaryota, Fungi, Dikarya, Ascomycota, saccharomyceta, Pezizomycotina, leotiomyceta, Eurotiomycetes, Chaetothyriomycetidae, Chaetothyriales (black yeasts), Herpotrichiellaceae, Cladophialophora, Cladophialophora psammophila, Cladophialophora psammophila CBS 110553			TRANSMEM 56 74 Helical. {ECO:0000256|SAM:Phobius}.	O-acyltransferase activity [GO:0008374]	lipid metabolic process [GO:0006629]	integral component of membrane [GO:0016021]	6250.11	55	113.638	8	2	3.636	6	10.909	8	14.545	16	29.091	7	12.727	14	25.454	11.579	F			11.579
W9VVC1	W9VVC1_9EURO	unreviewed	Phospholipid:diacylglycerol acyltransferase	A1O7_03719	F	Cladophialophora yegresii CBS 114405	639	cellular organisms, Eukaryota, Fungi, Dikarya, Ascomycota, saccharomyceta, Pezizomycotina, leotiomyceta, Eurotiomycetes, Chaetothyriomycetidae, Chaetothyriales (black yeasts), Herpotrichiellaceae, Cladophialophora, Cladophialophora yegresii, Cladophialophora yegresii CBS 114405			TRANSMEM 56 74 Helical. {ECO:0000256|SAM:Phobius}.	O-acyltransferase activity [GO:0008374]	lipid metabolic process [GO:0006629]	integral component of membrane [GO:0016021]	6367.26	55	115.768	7.5	1	1.818	5	9.091	9	16.364	15	27.273	7	12.727	14	25.455	11.7889	F			11.7889
R7YPT6	R7YPT6_CONA1	unreviewed	Phospholipid:diacylglycerol acyltransferase	W97_03140	F	Coniosporium apollinis (strain CBS 100218) (Rock-inhabiting black yeast)	641	cellular organisms, Eukaryota, Fungi, Dikarya, Ascomycota, saccharomyceta, Pezizomycotina, leotiomyceta, Eurotiomycetes, Chaetothyriomycetidae, Chaetothyriales (black yeasts), Herpotrichiellaceae, Coniosporium, Coniosporium apollinis, Coniosporium apollinis (strain CBS 100218) (Rock-inhabiting black yeast)			TRANSMEM 70 89 Helical. {ECO:0000256|SAM:Phobius}.	O-acyltransferase activity [GO:0008374]	lipid metabolic process [GO:0006629]	integral component of membrane [GO:0016021]	7881.69	69	114.227	4	0	0	9	13.043	8	11.594	17	24.638	13	18.841	17	24.637	10.3423	F			10.3423
A0A072PQQ2	A0A072PQQ2_9EURO	unreviewed	Phospholipid:diacylglycerol acyltransferase	A1O9_00406	F	Exophiala aquamarina CBS 119918	637	cellular organisms, Eukaryota, Fungi, Dikarya, Ascomycota, saccharomyceta, Pezizomycotina, leotiomyceta, Eurotiomycetes, Chaetothyriomycetidae, Chaetothyriales (black yeasts), Herpotrichiellaceae, Exophiala, Exophiala aquamarina, Exophiala aquamarina CBS 119918			TRANSMEM 54 72 Helical. {ECO:0000256|SAM:Phobius}.	O-acyltransferase activity [GO:0008374]	lipid metabolic process [GO:0006629]	integral component of membrane [GO:0016021]	5979.9	53	112.828	8	0	0	7	13.208	7	13.208	14	26.415	6	11.321	14	26.416	11.6502	F			11.6502
H6BU12	H6BU12_EXODN	unreviewed	Phospholipid:diacylglycerol acyltransferase	HMPREF1120_03721	F	Exophiala dermatitidis (strain ATCC 34100 / CBS 525.76 / NIH/UT8656) (Black yeast) (Wangiella dermatitidis)	637	cellular organisms, Eukaryota, Fungi, Dikarya, Ascomycota, saccharomyceta, Pezizomycotina, leotiomyceta, Eurotiomycetes, Chaetothyriomycetidae, Chaetothyriales (black yeasts), Herpotrichiellaceae, Exophiala, Exophiala dermatitidis (Black yeast) (Wangiella dermatitidis), Exophiala dermatitidis (strain ATCC 34100 / CBS 525.76 / NIH/UT8656) (Black yeast) (Wangiella dermatitidis)			TRANSMEM 54 72 Helical. {ECO:0000256|SAM:Phobius}.	O-acyltransferase activity [GO:0008374]	lipid metabolic process [GO:0006629]	integral component of membrane [GO:0016021]	5905.69	53	111.428	7.5	1	1.887	8	15.094	6	11.321	15	28.302	7	13.208	14	26.415	11.1986	F			11.1986
A0A0N1NXA1	A0A0N1NXA1_9EURO	unreviewed	Phospholipid:diacylglycerol acyltransferase	AB675_10341	F	Phialophora attae	611	cellular organisms, Eukaryota, Fungi, Dikarya, Ascomycota, saccharomyceta, Pezizomycotina, leotiomyceta, Eurotiomycetes, Chaetothyriomycetidae, Chaetothyriales (black yeasts), Herpotrichiellaceae, Phialophora, Phialophora attae			TRANSMEM 54 72 Helical. {ECO:0000256|SAM:Phobius}.	O-acyltransferase activity [GO:0008374]	lipid metabolic process [GO:0006629]	integral component of membrane [GO:0016021]	5799.65	53	109.427	7	0	0	6	11.321	7	13.208	13	24.528	6	11.321	13	24.529	11.6121	F			11.6121
A0A0U5GBC9	A0A0U5GBC9_9EURO	unreviewed	Putative Phospholipid:diacylglycerol acyltransferase	ASPCAL11072	F	Aspergillus calidoustus	625	cellular organisms, Eukaryota, Fungi, Dikarya, Ascomycota, saccharomyceta, Pezizomycotina, leotiomyceta, Eurotiomycetes, Eurotiomycetidae, Eurotiales (green and blue molds), Aspergillaceae, Aspergillus, Aspergillus calidoustus			TRANSMEM 56 74 Helical. {ECO:0000256|SAM:Phobius}.	O-acyltransferase activity [GO:0008374]	lipid metabolic process [GO:0006629]	integral component of membrane [GO:0016021]	6189.97	55	112.545	8	2	3.636	7	12.727	6	10.909	15	27.273	6	10.909	13	23.636	11.3902	F			11.3902
A1CK95	A1CK95_ASPCL	unreviewed	Phospholipid:diacylglycerol acyltransferase, putative	ACLA_037790	F	Aspergillus clavatus (strain ATCC 1007 / CBS 513.65 / DSM 816 / NCTC 3887 / NRRL 1)	632	cellular organisms, Eukaryota, Fungi, Dikarya, Ascomycota, saccharomyceta, Pezizomycotina, leotiomyceta, Eurotiomycetes, Eurotiomycetidae, Eurotiales (green and blue molds), Aspergillaceae, Aspergillus, Aspergillus clavatus, Aspergillus clavatus (strain ATCC 1007 / CBS 513.65 / DSM 816 / NCTC 3887 / NRRL 1)			TRANSMEM 62 80 Helical. {ECO:0000256|SAM:Phobius}.	O-acyltransferase activity [GO:0008374]	lipid metabolic process [GO:0006629]	integral component of membrane [GO:0016021]	7286.13	61	119.445	5	2	3.279	7	11.475	7	11.475	16	26.23	10	16.393	14	22.95	10.4741	F			10.4741
A1D773	A1D773_NEOFI	unreviewed	Phospholipid:diacylglycerol acyltransferase, putative	NFIA_067340	F	Neosartorya fischeri (strain ATCC 1020 / DSM 3700 / CBS 544.65 / FGSC A1164 / JCM 1740 / NRRL 181 / WB 181) (Aspergillus fischerianus)	625	cellular organisms, Eukaryota, Fungi, Dikarya, Ascomycota, saccharomyceta, Pezizomycotina, leotiomyceta, Eurotiomycetes, Eurotiomycetidae, Eurotiales (green and blue molds), Aspergillaceae, Aspergillus, Aspergillus fischeri, Neosartorya fischeri (strain ATCC 1020 / DSM 3700 / CBS 544.65 / FGSC A1164 / JCM 1740 / NRRL 181 / WB 181) (Aspergillus fischerianus)			TRANSMEM 55 73 Helical. {ECO:0000256|SAM:Phobius}.	O-acyltransferase activity [GO:0008374]	lipid metabolic process [GO:0006629]	integral component of membrane [GO:0016021]	6251.01	54	115.759	7	0	0	8	14.815	7	12.963	15	27.778	8	14.815	15	27.778	11.1881	F			11.1881
B8N3Y3	B8N3Y3_ASPFN	unreviewed	Phospholipid:diacylglycerol acyltransferase, putative	AFLA_033060	F	Aspergillus flavus (strain ATCC 200026 / FGSC A1120 / NRRL 3357 / JCM 12722 / SRRC 167)	625	cellular organisms, Eukaryota, Fungi, Dikarya, Ascomycota, saccharomyceta, Pezizomycotina, leotiomyceta, Eurotiomycetes, Eurotiomycetidae, Eurotiales (green and blue molds), Aspergillaceae, Aspergillus, Aspergillus flavus, Aspergillus flavus (strain ATCC 200026 / FGSC A1120 / NRRL 3357 / JCM 12722 / SRRC 167)			TRANSMEM 55 73 Helical. {ECO:0000256|SAM:Phobius}.	O-acyltransferase activity [GO:0008374]	lipid metabolic process [GO:0006629]	integral component of membrane [GO:0016021]	6100.87	54	112.979	7	0	0	7	12.963	7	12.963	14	25.926	7	12.963	14	25.926	11.3708	F			11.3708
A0A0S7DNY0	A0A0S7DNY0_9EURO	unreviewed	Phospholipid:diacylglycerol acyltransferase	ALT_1785	F	Aspergillus lentulus	625	cellular organisms, Eukaryota, Fungi, Dikarya, Ascomycota, saccharomyceta, Pezizomycotina, leotiomyceta, Eurotiomycetes, Eurotiomycetidae, Eurotiales (green and blue molds), Aspergillaceae, Aspergillus, Aspergillus lentulus			TRANSMEM 55 73 Helical. {ECO:0000256|SAM:Phobius}.	O-acyltransferase activity [GO:0008374]	lipid metabolic process [GO:0006629]	integral component of membrane [GO:0016021]	6279.1	54	116.28	7	0	0	8	14.815	7	12.963	15	27.778	8	14.815	15	27.778	11.1881	F			11.1881
A0A100IL16	A0A100IL16_ASPNG	unreviewed	Phospholipid:diacylglycerol acyltransferase	ABL_05862	F	Aspergillus niger	622	cellular organisms, Eukaryota, Fungi, Dikarya, Ascomycota, saccharomyceta, Pezizomycotina, leotiomyceta, Eurotiomycetes, Eurotiomycetidae, Eurotiales (green and blue molds), Aspergillaceae, Aspergillus, Aspergillus niger			TRANSMEM 52 70 Helical. {ECO:0000256|SAM:Phobius}.	O-acyltransferase activity [GO:0008374]	lipid metabolic process [GO:0006629]	integral component of membrane [GO:0016021]	5599.29	51	109.79	8	0	0	7	13.725	7	13.725	14	27.451	6	11.765	14	27.45	11.6502	F			11.6502
A0A0L1IXI6	A0A0L1IXI6_ASPNO	unreviewed	Phospholipid:diacylglycerol acyltransferase	ANOM_008429	F	Aspergillus nomius NRRL 13137	604	cellular organisms, Eukaryota, Fungi, Dikarya, Ascomycota, saccharomyceta, Pezizomycotina, leotiomyceta, Eurotiomycetes, Eurotiomycetidae, Eurotiales (green and blue molds), Aspergillaceae, Aspergillus, Aspergillus nomius, Aspergillus nomius NRRL 13137			TRANSMEM 55 73 Helical. {ECO:0000256|SAM:Phobius}.	O-acyltransferase activity [GO:0008374]	lipid metabolic process [GO:0006629]	integral component of membrane [GO:0016021]	6140.93	54	113.721	7	0	0	7	12.963	7	12.963	14	25.926	7	12.963	14	25.926	11.3708	F			11.3708
A0A0F8V5H2	A0A0F8V5H2_9EURO	unreviewed	Putative Phospholipid:diacylglycerol acyltransferase	ARAM_006347	F	Aspergillus rambellii	630	cellular organisms, Eukaryota, Fungi, Dikarya, Ascomycota, saccharomyceta, Pezizomycotina, leotiomyceta, Eurotiomycetes, Eurotiomycetidae, Eurotiales (green and blue molds), Aspergillaceae, Aspergillus, Aspergillus rambellii			TRANSMEM 62 79 Helical. {ECO:0000256|SAM:Phobius}.	O-acyltransferase activity [GO:0008374]	lipid metabolic process [GO:0006629]	integral component of membrane [GO:0016021]	6982.77	61	114.472	5.5	1	1.639	7	11.475	7	11.475	15	24.59	9	14.754	14	22.95	10.8845	F			10.8845
A0A0K8LAZ2	A0A0K8LAZ2_9EURO	unreviewed	Phospholipid:diacylglycerol acyltransferase	AUD_4287	F	Aspergillus udagawae	625	cellular organisms, Eukaryota, Fungi, Dikarya, Ascomycota, saccharomyceta, Pezizomycotina, leotiomyceta, Eurotiomycetes, Eurotiomycetidae, Eurotiales (green and blue molds), Aspergillaceae, Aspergillus, Aspergillus udagawae			TRANSMEM 55 73 Helical. {ECO:0000256|SAM:Phobius}.	O-acyltransferase activity [GO:0008374]	lipid metabolic process [GO:0006629]	integral component of membrane [GO:0016021]	6238.95	54	115.536	6	0	0	7	12.963	7	12.963	14	25.926	8	14.815	14	25.926	11.1173	F			11.1173
Q5B388	Q5B388_EMENI	unreviewed	Phospholipid:diacylglycerol acyltransferase, putative (AFU_orthologue AFUA_3G09950) (Uncharacterized protein)	AN4992.2 ANIA_04992	F	Emericella nidulans (strain FGSC A4 / ATCC 38163 / CBS 112.46 / NRRL 194 / M139) (Aspergillus nidulans)	623	cellular organisms, Eukaryota, Fungi, Dikarya, Ascomycota, saccharomyceta, Pezizomycotina, leotiomyceta, Eurotiomycetes, Eurotiomycetidae, Eurotiales (green and blue molds), Aspergillaceae, Aspergillus, Emericella nidulans (Aspergillus nidulans), Emericella nidulans (strain FGSC A4 / ATCC 38163 / CBS 112.46 / NRRL 194 / M139) (Aspergillus nidulans)			TRANSMEM 54 72 Helical. {ECO:0000256|SAM:Phobius}.	O-acyltransferase activity [GO:0008374]	lipid metabolic process [GO:0006629]	integral component of membrane [GO:0016021]	6012.85	53	113.45	8	0	0	8	15.094	6	11.321	14	26.415	6	11.321	14	26.415	11.4431	F			11.4431
A0A0J5PXE8	A0A0J5PXE8_ASPFM	unreviewed	Phospholipid:diacylglycerol acyltransferase, putative	Y699_01556	F	Aspergillus fumigatus Z5	625	cellular organisms, Eukaryota, Fungi, Dikarya, Ascomycota, saccharomyceta, Pezizomycotina, leotiomyceta, Eurotiomycetes, Eurotiomycetidae, Eurotiales (green and blue molds), Aspergillaceae, Aspergillus, Neosartorya fumigata (Aspergillus fumigatus), Aspergillus fumigatus Z5			TRANSMEM 55 73 Helical. {ECO:0000256|SAM:Phobius}.	O-acyltransferase activity [GO:0008374]	lipid metabolic process [GO:0006629]	integral component of membrane [GO:0016021]	6278.07	54	116.261	8	0	0	9	16.667	7	12.963	16	29.63	8	14.815	16	29.63	11.2472	F			11.2472
A0A0F7TKY1	A0A0F7TKY1_9EURO	unreviewed	Putative Phospholipid:diacylglycerol acyltransferase	PMG11_02734	F	Penicillium brasilianum	620	cellular organisms, Eukaryota, Fungi, Dikarya, Ascomycota, saccharomyceta, Pezizomycotina, leotiomyceta, Eurotiomycetes, Eurotiomycetidae, Eurotiales (green and blue molds), Aspergillaceae, Penicillium, Penicillium brasilianum			TRANSMEM 58 76 Helical. {ECO:0000256|SAM:Phobius}.	O-acyltransferase activity [GO:0008374]	lipid metabolic process [GO:0006629]	integral component of membrane [GO:0016021]	6776.62	57	118.888	7	0	0	6	10.526	11	19.298	17	29.825	10	17.544	17	29.824	11.4998	F			11.4998
A0A167WI40	A0A167WI40_PENCH	unreviewed	Phospholipid:diacylglycerol acyltransferase	EN45_018190	F	Penicillium chrysogenum (Penicillium notatum)	620	cellular organisms, Eukaryota, Fungi, Dikarya, Ascomycota, saccharomyceta, Pezizomycotina, leotiomyceta, Eurotiomycetes, Eurotiomycetidae, Eurotiales (green and blue molds), Aspergillaceae, Penicillium, Penicillium chrysogenum complex, Penicillium chrysogenum (Penicillium notatum)			TRANSMEM 51 68 Helical. {ECO:0000256|SAM:Phobius}.	O-acyltransferase activity [GO:0008374]	lipid metabolic process [GO:0006629]	integral component of membrane [GO:0016021]	5713.48	50	114.27	5.5	1	2	6	12	6	12	13	26	7	14	12	24	11.0383	F			11.0383
K9FI04	K9FI04_PEND2	unreviewed	Phospholipid:diacylglycerol acyltransferase, putative	PDIG_67180	F	Penicillium digitatum (strain PHI26 / CECT 20796) (Green mold)	620	cellular organisms, Eukaryota, Fungi, Dikarya, Ascomycota, saccharomyceta, Pezizomycotina, leotiomyceta, Eurotiomycetes, Eurotiomycetidae, Eurotiales (green and blue molds), Aspergillaceae, Penicillium, Penicillium digitatum (Green mold), Penicillium digitatum (strain PHI26 / CECT 20796) (Green mold)			TRANSMEM 51 68 Helical. {ECO:0000256|SAM:Phobius}.	O-acyltransferase activity [GO:0008374]	lipid metabolic process [GO:0006629]	integral component of membrane [GO:0016021]	5773.59	50	115.472	5	2	4	5	10	6	12	13	26	7	14	11	22	10.9224	F			10.9224
W6QBL5	W6QBL5_PENRF	unreviewed	Phospholipid:diacylglycerol acyltransferase	LRO1 PROQFM164_S03g000827	F	Penicillium roqueforti (strain FM164)	620	cellular organisms, Eukaryota, Fungi, Dikarya, Ascomycota, saccharomyceta, Pezizomycotina, leotiomyceta, Eurotiomycetes, Eurotiomycetidae, Eurotiales (green and blue molds), Aspergillaceae, Penicillium, Penicillium roqueforti, Penicillium roqueforti (strain FM164)	LRO1		TRANSMEM 51 68 Helical. {ECO:0000256|SAM:Phobius}.	O-acyltransferase activity [GO:0008374]	lipid metabolic process [GO:0006629]	integral component of membrane [GO:0016021]	5619.36	50	112.387	6	0	0	6	12	7	14	13	26	7	14	13	26	11.3082	F			11.3082
V5FMX9	V5FMX9_BYSSN	unreviewed	Phospholipid:diacylglycerol acyltransferase, putative	PVAR5_1886	F	Byssochlamys spectabilis (strain No. 5 / NBRC 109023) (Paecilomyces variotii)	630	cellular organisms, Eukaryota, Fungi, Dikarya, Ascomycota, saccharomyceta, Pezizomycotina, leotiomyceta, Eurotiomycetes, Eurotiomycetidae, Eurotiales (green and blue molds), Thermoascaceae, Byssochlamys, Byssochlamys spectabilis (Paecilomyces variotii), Byssochlamys spectabilis (strain No. 5 / NBRC 109023) (Paecilomyces variotii)			TRANSMEM 62 79 Helical. {ECO:0000256|SAM:Phobius}.	O-acyltransferase activity [GO:0008374]	lipid metabolic process [GO:0006629]	integral component of membrane [GO:0016021]	6513.36	61	106.776	7	0	0	6	9.836	7	11.475	13	21.311	6	9.836	13	21.311	11.3247	F			11.3247
A0A0F4YIX8	A0A0F4YIX8_TALEM	unreviewed	Phospholipid:diacylglycerol acyltransferase (EC 2.3.1.158)	T310_7980	F	Rasamsonia emersonii CBS 393.64	633	cellular organisms, Eukaryota, Fungi, Dikarya, Ascomycota, saccharomyceta, Pezizomycotina, leotiomyceta, Eurotiomycetes, Eurotiomycetidae, Eurotiales (green and blue molds), Trichocomaceae, Rasamsonia, Talaromyces emersonii (Thermophilic fungus) (Rasamsonia emersonii), Rasamsonia emersonii CBS 393.64			TRANSMEM 67 84 Helical. {ECO:0000256|SAM:Phobius}.	O-acyltransferase activity [GO:0008374]; phospholipid:diacylglycerol acyltransferase activity [GO:0046027]	lipid metabolic process [GO:0006629]	integral component of membrane [GO:0016021]	7268.18	66	110.124	7.5	1	1.515	6	9.091	9	13.636	16	24.242	8	12.121	15	22.727	11.2759	F			11.2759
A0A0U1LPS0	A0A0U1LPS0_9EURO	unreviewed	Phospholipid:diacylglycerol acyltransferase	PISL3812_02376	F	Talaromyces islandicus	640	cellular organisms, Eukaryota, Fungi, Dikarya, Ascomycota, saccharomyceta, Pezizomycotina, leotiomyceta, Eurotiomycetes, Eurotiomycetidae, Eurotiales (green and blue molds), Trichocomaceae, Talaromyces, Talaromyces islandicus			TRANSMEM 68 85 Helical. {ECO:0000256|SAM:Phobius}.	O-acyltransferase activity [GO:0008374]	lipid metabolic process [GO:0006629]	integral component of membrane [GO:0016021]	7443.27	67	111.094	6	2	2.985	4	5.97	8	11.94	14	20.896	7	10.448	12	17.91	11.1423	F			11.1423
A0A093VEN7	A0A093VEN7_TALMA	unreviewed	Phospholipid:diacylglycerol acyltransferase	GQ26_0062460	F	Talaromyces marneffei PM1	646	cellular organisms, Eukaryota, Fungi, Dikarya, Ascomycota, saccharomyceta, Pezizomycotina, leotiomyceta, Eurotiomycetes, Eurotiomycetidae, Eurotiales (green and blue molds), Trichocomaceae, Talaromyces, Talaromyces marneffei (Penicillium marneffei), Talaromyces marneffei PM1			TRANSMEM 74 91 Helical. {ECO:0000256|SAM:Phobius}.	O-acyltransferase activity [GO:0008374]	lipid metabolic process [GO:0006629]	integral component of membrane [GO:0016021]	8347.34	73	114.347	10.5	3	4.11	11	15.068	9	12.329	23	31.507	11	15.068	20	27.397	11.0139	F			11.0139
B8LUP3	B8LUP3_TALSN	unreviewed	Phospholipid:diacylglycerol acyltransferase, putative (EC 2.3.1.158)	TSTA_072900	F	Talaromyces stipitatus (strain ATCC 10500 / CBS 375.48 / QM 6759 / NRRL 1006) (Penicillium stipitatum)	655	cellular organisms, Eukaryota, Fungi, Dikarya, Ascomycota, saccharomyceta, Pezizomycotina, leotiomyceta, Eurotiomycetes, Eurotiomycetidae, Eurotiales (green and blue molds), Trichocomaceae, Talaromyces, Talaromyces stipitatus, Talaromyces stipitatus (strain ATCC 10500 / CBS 375.48 / QM 6759 / NRRL 1006) (Penicillium stipitatum)			TRANSMEM 77 94 Helical. {ECO:0000256|SAM:Phobius}.	O-acyltransferase activity [GO:0008374]; phospholipid:diacylglycerol acyltransferase activity [GO:0046027]	lipid metabolic process [GO:0006629]	integral component of membrane [GO:0016021]	8779.87	76	115.525	13.5	3	3.947	11	14.474	11	14.474	25	32.895	10	13.158	22	28.948	11.4771	F			11.4771
A0A179UG42	A0A179UG42_AJEDS	unreviewed	Phospholipid:diacylglycerol acyltransferase	BDBG_02489	F	Ajellomyces dermatitidis (strain SLH14081) (Blastomyces dermatitidis)	647	cellular organisms, Eukaryota, Fungi, Dikarya, Ascomycota, saccharomyceta, Pezizomycotina, leotiomyceta, Eurotiomycetes, Eurotiomycetidae, Onygenales, Ajellomycetaceae, Blastomyces, Blastomyces gilchristii, Ajellomyces dermatitidis (strain SLH14081) (Blastomyces dermatitidis)			TRANSMEM 78 96 Helical. {ECO:0000256|SAM:Phobius}.	O-acyltransferase activity [GO:0008374]	lipid metabolic process [GO:0006629]	integral component of membrane [GO:0016021]	8557.44	77	111.136	4.5	3	3.896	4	5.195	7	9.091	14	18.182	8	10.39	11	14.286	10.7499	F			10.7499
A0A0G2HPC0	A0A0G2HPC0_9EURO	unreviewed	Phospholipid:diacylglycerol acyltransferase	EMCG_05315	F	Emmonsia crescens UAMH 3008	646	cellular organisms, Eukaryota, Fungi, Dikarya, Ascomycota, saccharomyceta, Pezizomycotina, leotiomyceta, Eurotiomycetes, Eurotiomycetidae, Onygenales, Ajellomycetaceae, Emmonsia, Emmonsia crescens, Emmonsia crescens UAMH 3008			TRANSMEM 77 95 Helical. {ECO:0000256|SAM:Phobius}.	O-acyltransferase activity [GO:0008374]	lipid metabolic process [GO:0006629]	integral component of membrane [GO:0016021]	8420.3	76	110.793	5.5	3	3.947	5	6.579	7	9.211	15	19.737	8	10.526	12	15.79	10.9144	F			10.9144
A0A0H1BX03	A0A0H1BX03_9EURO	unreviewed	Phospholipid:diacylglycerol acyltransferase	EMPG_11463	F	Emmonsia parva UAMH 139	651	cellular organisms, Eukaryota, Fungi, Dikarya, Ascomycota, saccharomyceta, Pezizomycotina, leotiomyceta, Eurotiomycetes, Eurotiomycetidae, Onygenales, Ajellomycetaceae, Emmonsia, Emmonsia parva, Emmonsia parva UAMH 139			TRANSMEM 79 97 Helical. {ECO:0000256|SAM:Phobius}.	O-acyltransferase activity [GO:0008374]	lipid metabolic process [GO:0006629]	integral component of membrane [GO:0016021]	8637.48	78	110.737	5.5	3	3.846	4	5.128	7	8.974	14	17.949	7	8.974	11	14.102	10.8121	F			10.8121
F0U677	F0U677_AJEC8	unreviewed	Phospholipid:diacylglycerol acyltransferase	HCEG_01622	F	Ajellomyces capsulatus (strain H88) (Darling's disease fungus) (Histoplasma capsulatum)	638	cellular organisms, Eukaryota, Fungi, Dikarya, Ascomycota, saccharomyceta, Pezizomycotina, leotiomyceta, Eurotiomycetes, Eurotiomycetidae, Onygenales, Ajellomycetaceae, Histoplasma, Ajellomyces capsulatus (Darling's disease fungus) (Histoplasma capsulatum), Ajellomyces capsulatus (strain H88) (Darling's disease fungus) (Histoplasma capsulatum)			TRANSMEM 69 87 Helical. {ECO:0000256|SAM:Phobius}.	O-acyltransferase activity [GO:0008374]	lipid metabolic process [GO:0006629]	integral component of membrane [GO:0016021]	7476.25	68	109.945	7	2	2.941	3	4.412	9	13.235	14	20.588	6	8.824	12	17.647	11.7398	F			11.7398
C5FLQ8	C5FLQ8_ARTOC	unreviewed	Phospholipid:diacylglycerol acyltransferase	MCYG_03449	F	Arthroderma otae (strain ATCC MYA-4605 / CBS 113480) (Microsporum canis)	631	cellular organisms, Eukaryota, Fungi, Dikarya, Ascomycota, saccharomyceta, Pezizomycotina, leotiomyceta, Eurotiomycetes, Eurotiomycetidae, Onygenales, Arthrodermataceae (dermatophytes), Arthroderma, Arthroderma otae (Microsporum canis), Arthroderma otae (strain ATCC MYA-4605 / CBS 113480) (Microsporum canis)			TRANSMEM 77 95 Helical. {ECO:0000256|SAM:Phobius}.	O-acyltransferase activity [GO:0008374]	lipid metabolic process [GO:0006629]	integral component of membrane [GO:0016021]	8609.44	76	113.282	1	2	2.632	7	9.211	7	9.211	16	21.053	14	18.421	14	18.422	7.5214	F			7.5214
E5R0R8	E5R0R8_ARTGP	unreviewed	Phospholipid:diacylglycerol acyltransferase	MGYG_00615	F	Arthroderma gypseum (strain ATCC MYA-4604 / CBS 118893) (Microsporum gypseum)	655	cellular organisms, Eukaryota, Fungi, Dikarya, Ascomycota, saccharomyceta, Pezizomycotina, leotiomyceta, Eurotiomycetes, Eurotiomycetidae, Onygenales, Arthrodermataceae (dermatophytes), Microsporum, Arthroderma gypseum (Microsporum gypseum), Arthroderma gypseum (strain ATCC MYA-4604 / CBS 118893) (Microsporum gypseum)			TRANSMEM 80 98 Helical. {ECO:0000256|SAM:Phobius}.	O-acyltransferase activity [GO:0008374]	lipid metabolic process [GO:0006629]	integral component of membrane [GO:0016021]	8653.67	79	109.54	5.5	1	1.266	9	11.392	8	10.127	18	22.785	12	15.19	17	21.519	10.3453	F			10.3453
A0A178EUW9	A0A178EUW9_TRIRU	unreviewed	Phospholipid:diacylglycerol acyltransferase	A7C99_5465	F	Trichophyton rubrum (Athlete's foot fungus) (Epidermophyton rubrum)	655	cellular organisms, Eukaryota, Fungi, Dikarya, Ascomycota, saccharomyceta, Pezizomycotina, leotiomyceta, Eurotiomycetes, Eurotiomycetidae, Onygenales, Arthrodermataceae (dermatophytes), Trichophyton, Trichophyton rubrum (Athlete's foot fungus) (Epidermophyton rubrum)			TRANSMEM 80 98 Helical. {ECO:0000256|SAM:Phobius}.	O-acyltransferase activity [GO:0008374]	lipid metabolic process [GO:0006629]	integral component of membrane [GO:0016021]	8784.71	79	111.199	3	0	0	7	8.861	8	10.127	15	18.987	12	15.19	15	18.988	9.715	F			9.715
A0A178FRW3	A0A178FRW3_TRIVO	unreviewed	Phospholipid:diacylglycerol acyltransferase	A7D00_0798	F	Trichophyton violaceum	655	cellular organisms, Eukaryota, Fungi, Dikarya, Ascomycota, saccharomyceta, Pezizomycotina, leotiomyceta, Eurotiomycetes, Eurotiomycetidae, Onygenales, Arthrodermataceae (dermatophytes), Trichophyton, Trichophyton violaceum			TRANSMEM 80 98 Helical. {ECO:0000256|SAM:Phobius}.	O-acyltransferase activity [GO:0008374]	lipid metabolic process [GO:0006629]	integral component of membrane [GO:0016021]	8756.7	79	110.844	3	0	0	8	10.127	7	8.861	15	18.987	12	15.19	15	18.988	9.6854	F			9.6854
J3KCG3	J3KCG3_COCIM	unreviewed	Phospholipid:diacylglycerol acyltransferase	CIMG_03952	F	Coccidioides immitis (strain RS) (Valley fever fungus)	657	cellular organisms, Eukaryota, Fungi, Dikarya, Ascomycota, saccharomyceta, Pezizomycotina, leotiomyceta, Eurotiomycetes, Eurotiomycetidae, Onygenales, Onygenales incertae sedis, Coccidioides, Coccidioides immitis (Valley fever fungus), Coccidioides immitis (strain RS) (Valley fever fungus)			TRANSMEM 88 106 Helical. {ECO:0000256|SAM:Phobius}.	O-acyltransferase activity [GO:0008374]	lipid metabolic process [GO:0006629]	integral component of membrane [GO:0016021]	9767.93	87	112.275	10.5	1	1.149	6	6.897	12	13.793	19	21.839	8	9.195	18	20.69	12.0789	F			12.0789
E9CZP8	E9CZP8_COCPS	unreviewed	Phospholipid:diacylglycerol acyltransferase	CPSG_03326	F	Coccidioides posadasii (strain RMSCC 757 / Silveira) (Valley fever fungus)	657	cellular organisms, Eukaryota, Fungi, Dikarya, Ascomycota, saccharomyceta, Pezizomycotina, leotiomyceta, Eurotiomycetes, Eurotiomycetidae, Onygenales, Onygenales incertae sedis, Coccidioides, Coccidioides posadasii (Valley fever fungus), Coccidioides posadasii (strain RMSCC 757 / Silveira) (Valley fever fungus)			TRANSMEM 88 106 Helical. {ECO:0000256|SAM:Phobius}.	O-acyltransferase activity [GO:0008374]	lipid metabolic process [GO:0006629]	integral component of membrane [GO:0016021]	9750.91	87	112.079	11.5	1	1.149	6	6.897	12	13.793	19	21.839	7	8.046	18	20.69	12.2333	F			12.2333
C1HAS5	C1HAS5_PARBA	unreviewed	Phospholipid:diacylglycerol acyltransferase	PAAG_07904	F	Paracoccidioides lutzii (strain ATCC MYA-826 / Pb01) (Paracoccidioides brasiliensis)	647	cellular organisms, Eukaryota, Fungi, Dikarya, Ascomycota, saccharomyceta, Pezizomycotina, leotiomyceta, Eurotiomycetes, Eurotiomycetidae, Onygenales, Onygenales incertae sedis, Paracoccidioides, Paracoccidioides lutzii, Paracoccidioides lutzii (strain ATCC MYA-826 / Pb01) (Paracoccidioides brasiliensis)			TRANSMEM 78 96 Helical. {ECO:0000256|SAM:Phobius}.	O-acyltransferase activity [GO:0008374]	lipid metabolic process [GO:0006629]	integral component of membrane [GO:0016021]	8134.96	77	105.649	7	0	0	4	5.195	10	12.987	14	18.182	7	9.091	14	18.182	11.9645	F			11.9645
N1JD76	N1JD76_BLUG1	unreviewed	Phospholipiddiacylglycerol acyltransferase	BGHDH14_bgh00364	F	Blumeria graminis f. sp. hordei (strain DH14) (Barley powdery mildew) (Oidium monilioides f. sp. hordei)	633	cellular organisms, Eukaryota, Fungi, Dikarya, Ascomycota, saccharomyceta, Pezizomycotina, leotiomyceta, sordariomyceta, Leotiomycetes, Erysiphales (powdery mildews), Erysiphaceae, Blumeria, Blumeria graminis (Powdery mildew) (Oidium monilioides), Blumeria graminis f. sp. hordei (Barley powdery mildew) (Oidium monilioides f. sp. hordei), Blumeria graminis f. sp. hordei (strain DH14) (Barley powde…			TRANSMEM 58 77 Helical. {ECO:0000256|SAM:Phobius}.	O-acyltransferase activity [GO:0008374]	lipid metabolic process [GO:0006629]	integral component of membrane [GO:0016021]	6304.96	57	110.613	6.5	1	1.754	5	8.772	7	12.281	13	22.807	6	10.526	12	21.053	10.9535	F			10.9535
W9CTS5	W9CTS5_9HELO	unreviewed	Phospholipid:diacylglycerol acyltransferase	SBOR_1761	F	Sclerotinia borealis F-4157	681	cellular organisms, Eukaryota, Fungi, Dikarya, Ascomycota, saccharomyceta, Pezizomycotina, leotiomyceta, sordariomyceta, Leotiomycetes, Helotiales, Sclerotiniaceae, Sclerotinia, Sclerotinia borealis, Sclerotinia borealis F-4157			TRANSMEM 54 73 Helical. {ECO:0000256|SAM:Phobius}.	O-acyltransferase activity [GO:0008374]	lipid metabolic process [GO:0006629]	integral component of membrane [GO:0016021]	5960.9	53	112.47	9	0	0	4	7.547	8	15.094	12	22.642	3	5.66	12	22.641	12.3073	F			12.3073
L2GE92	L2GE92_COLGN	unreviewed	Phospholipid:diacylglycerol acyltransferase	CGGC5_3612	F	Colletotrichum gloeosporioides (strain Nara gc5) (Anthracnose fungus) (Glomerella cingulata)	658	cellular organisms, Eukaryota, Fungi, Dikarya, Ascomycota, saccharomyceta, Pezizomycotina, leotiomyceta, sordariomyceta, Sordariomycetes, Hypocreomycetidae, Glomerellales, Glomerellaceae, Colletotrichum, Colletotrichum gloeosporioides (Anthracnose fungus) (Glomerella cingulata), Colletotrichum gloeosporioides (strain Nara gc5) (Anthracnose fungus) (Glomerella cingulata)			TRANSMEM 78 96 Helical. {ECO:0000256|SAM:Phobius}.	O-acyltransferase activity [GO:0008374]	lipid metabolic process [GO:0006629]	integral component of membrane [GO:0016021]	8643.68	77	112.256	8	4	5.195	5	6.494	10	12.987	19	24.675	9	11.688	15	19.481	10.363	F			10.363
N4VM80	N4VM80_COLOR	unreviewed	Phospholipid:diacylglycerol acyltransferase	Cob_08211	F	Colletotrichum orbiculare (strain 104-T / ATCC 96160 / CBS 514.97 / LARS 414 / MAFF 240422) (Cucumber anthracnose fungus) (Colletotrichum lagenarium)	633	cellular organisms, Eukaryota, Fungi, Dikarya, Ascomycota, saccharomyceta, Pezizomycotina, leotiomyceta, sordariomyceta, Sordariomycetes, Hypocreomycetidae, Glomerellales, Glomerellaceae, Colletotrichum, Colletotrichum orbiculare, Colletotrichum orbiculare (strain 104-T / ATCC 96160 / CBS 514.97 / LARS 414 / MAFF 240422) (Cucumber anthracnose fungus) (Colletotrichum lagenarium)			TRANSMEM 52 70 Helical. {ECO:0000256|SAM:Phobius}.	O-acyltransferase activity [GO:0008374]	lipid metabolic process [GO:0006629]	integral component of membrane [GO:0016021]	5844.62	51	114.6	5.5	1	1.961	4	7.843	6	11.765	11	21.569	5	9.804	10	19.608	11.1733	F			11.1733
A0A166NR63	A0A166NR63_9PEZI	unreviewed	Phospholipid:diacylglycerol acyltransferase	CT0861_06727	F	Colletotrichum tofieldiae	628	cellular organisms, Eukaryota, Fungi, Dikarya, Ascomycota, saccharomyceta, Pezizomycotina, leotiomyceta, sordariomyceta, Sordariomycetes, Hypocreomycetidae, Glomerellales, Glomerellaceae, Colletotrichum, Colletotrichum tofieldiae			TRANSMEM 53 70 Helical. {ECO:0000256|SAM:Phobius}.	O-acyltransferase activity [GO:0008374]	lipid metabolic process [GO:0006629]	integral component of membrane [GO:0016021]	5910.54	52	113.664	5.5	3	5.769	4	7.692	7	13.462	14	26.923	7	13.462	11	21.154	11.1267	F			11.1267
C9SXU2	C9SXU2_VERA1	unreviewed	Phospholipid:diacylglycerol acyltransferase	VDBG_09717	F	Verticillium alfalfae (strain VaMs.102 / ATCC MYA-4576 / FGSC 10136) (Verticillium wilt of alfalfa) (Verticillium albo-atrum)	645	cellular organisms, Eukaryota, Fungi, Dikarya, Ascomycota, saccharomyceta, Pezizomycotina, leotiomyceta, sordariomyceta, Sordariomycetes, Hypocreomycetidae, Glomerellales, Plectosphaerellaceae, Verticillium, Verticillium alfalfae, Verticillium alfalfae (strain VaMs.102 / ATCC MYA-4576 / FGSC 10136) (Verticillium wilt of alfalfa) (Verticillium albo-atrum)			TRANSMEM 69 86 Helical. {ECO:0000256|SAM:Phobius}.	O-acyltransferase activity [GO:0008374]	lipid metabolic process [GO:0006629]	integral component of membrane [GO:0016021]	7627.38	68	112.167	1	4	5.882	2	2.941	7	10.294	13	19.118	10	14.706	9	13.235	6.9708	F			6.9708
G2XH21	G2XH21_VERDV	unreviewed	Phospholipid:diacylglycerol acyltransferase	VDAG_09453	F	Verticillium dahliae (strain VdLs.17 / ATCC MYA-4575 / FGSC 10137) (Verticillium wilt)	645	cellular organisms, Eukaryota, Fungi, Dikarya, Ascomycota, saccharomyceta, Pezizomycotina, leotiomyceta, sordariomyceta, Sordariomycetes, Hypocreomycetidae, Glomerellales, Plectosphaerellaceae, Verticillium, Verticillium dahliae (Verticillium wilt), Verticillium dahliae (strain VdLs.17 / ATCC MYA-4575 / FGSC 10137) (Verticillium wilt)			TRANSMEM 69 86 Helical. {ECO:0000256|SAM:Phobius}.	O-acyltransferase activity [GO:0008374]	lipid metabolic process [GO:0006629]	integral component of membrane [GO:0016021]	7617.39	68	112.02	2	4	5.882	3	4.412	7	10.294	14	20.588	10	14.706	10	14.706	7.8765	F			7.8765
E9E4B8	E9E4B8_METAQ	unreviewed	Phospholipid:diacylglycerol acyltransferase, putative	MAC_04716	F	Metarhizium acridum (strain CQMa 102)	631	cellular organisms, Eukaryota, Fungi, Dikarya, Ascomycota, saccharomyceta, Pezizomycotina, leotiomyceta, sordariomyceta, Sordariomycetes, Hypocreomycetidae, Hypocreales, Clavicipitaceae, Metarhizium, Metarhizium acridum, Metarhizium acridum (strain CQMa 102)			TRANSMEM 52 69 Helical. {ECO:0000256|SAM:Phobius}.	O-acyltransferase activity [GO:0008374]	lipid metabolic process [GO:0006629]	integral component of membrane [GO:0016021]	5717.43	51	112.106	5	2	3.922	2	3.922	9	17.647	13	25.49	7	13.725	11	21.569	11.6976	F			11.6976
A0A179FNN3	A0A179FNN3_METCM	unreviewed	Phospholipid:diacylglycerol acyltransferase	VFPPC_16050	F	Pochonia chlamydosporia 170	1050	cellular organisms, Eukaryota, Fungi, Dikarya, Ascomycota, saccharomyceta, Pezizomycotina, leotiomyceta, sordariomyceta, Sordariomycetes, Hypocreomycetidae, Hypocreales, Clavicipitaceae, Pochonia, Metacordyceps chlamydosporia (Pochonia chlamydosporia), Pochonia chlamydosporia 170			TRANSMEM 52 69 Helical. {ECO:0000256|SAM:Phobius}.	O-acyltransferase activity [GO:0008374]	lipid metabolic process [GO:0006629]	integral component of membrane [GO:0016021]	5922.65	51	116.13	9	2	3.922	3	5.882	10	19.608	15	29.412	5	9.804	13	25.49	12.3391	F			12.3391
A0A0A1TPH8	A0A0A1TPH8_9HYPO	unreviewed	Putative Phospholipid:diacylglycerol acyltransferase	VHEMI08994	F	Torrubiella hemipterigena	620	cellular organisms, Eukaryota, Fungi, Dikarya, Ascomycota, saccharomyceta, Pezizomycotina, leotiomyceta, sordariomyceta, Sordariomycetes, Hypocreomycetidae, Hypocreales, Clavicipitaceae, Torrubiella, Torrubiella hemipterigena			TRANSMEM 47 65 Helical. {ECO:0000256|SAM:Phobius}.	O-acyltransferase activity [GO:0008374]	lipid metabolic process [GO:0006629]	integral component of membrane [GO:0016021]	5292.96	46	115.064	3.5	1	2.174	4	8.696	7	15.217	12	26.087	8	17.391	11	23.913	10.7499	F			10.7499
A0A0A2VWT2	A0A0A2VWT2_BEABA	unreviewed	Phospholipid:diacylglycerol acyltransferase	BBAD15_g4039	F	Beauveria bassiana D1-5	1184	cellular organisms, Eukaryota, Fungi, Dikarya, Ascomycota, saccharomyceta, Pezizomycotina, leotiomyceta, sordariomyceta, Sordariomycetes, Hypocreomycetidae, Hypocreales, Cordycipitaceae, Beauveria, Beauveria bassiana (White muscardine disease fungus) (Tritirachium shiotae), Beauveria bassiana D1-5			TRANSMEM 55 73 Helical. {ECO:0000256|SAM:Phobius}.	O-acyltransferase activity [GO:0008374]	lipid metabolic process [GO:0006629]	integral component of membrane [GO:0016021]	6155.78	54	113.996	6.5	3	5.556	4	7.407	6	11.111	13	24.074	5	9.259	10	18.518	11.5499	F			11.5499
A0A0M8N118	A0A0M8N118_9HYPO	unreviewed	Phospholipid:diacylglycerol acyltransferase	ESCO_002600	F	Escovopsis weberi	635	cellular organisms, Eukaryota, Fungi, Dikarya, Ascomycota, saccharomyceta, Pezizomycotina, leotiomyceta, sordariomyceta, Sordariomycetes, Hypocreomycetidae, Hypocreales, Hypocreaceae, Escovopsis, Escovopsis weberi			TRANSMEM 58 76 Helical. {ECO:0000256|SAM:Phobius}.	O-acyltransferase activity [GO:0008374]	lipid metabolic process [GO:0006629]	integral component of membrane [GO:0016021]	6304.94	57	110.613	5.5	1	1.754	3	5.263	10	17.544	14	24.561	8	14.035	13	22.807	11.6905	F			11.6905
A0A024SEM0	A0A024SEM0_HYPJR	unreviewed	Putative Phospholipid:diacylglycerol acyltransferase	M419DRAFT_98582	F	Hypocrea jecorina (strain ATCC 56765 / BCRC 32924 / NRRL 11460 / Rut C-30) (Trichoderma reesei)	634	cellular organisms, Eukaryota, Fungi, Dikarya, Ascomycota, saccharomyceta, Pezizomycotina, leotiomyceta, sordariomyceta, Sordariomycetes, Hypocreomycetidae, Hypocreales, Hypocreaceae, Trichoderma, Hypocrea jecorina (Trichoderma reesei), Hypocrea jecorina (strain ATCC 56765 / BCRC 32924 / NRRL 11460 / Rut C-30) (Trichoderma reesei)			TRANSMEM 52 70 Helical. {ECO:0000256|SAM:Phobius}.	O-acyltransferase activity [GO:0008374]	lipid metabolic process [GO:0006629]	integral component of membrane [GO:0016021]	5726.49	51	112.284	8	2	3.922	3	5.882	9	17.647	14	27.451	5	9.804	12	23.529	12.2225	F			12.2225
A0A0W7VZ80	A0A0W7VZ80_9HYPO	unreviewed	Phospholipid:diacylglycerol acyltransferase	TGAM01_01767	F	Trichoderma gamsii	634	cellular organisms, Eukaryota, Fungi, Dikarya, Ascomycota, saccharomyceta, Pezizomycotina, leotiomyceta, sordariomyceta, Sordariomycetes, Hypocreomycetidae, Hypocreales, Hypocreaceae, Trichoderma, Trichoderma gamsii			TRANSMEM 50 68 Helical. {ECO:0000256|SAM:Phobius}.	O-acyltransferase activity [GO:0008374]	lipid metabolic process [GO:0006629]	integral component of membrane [GO:0016021]	5489.18	49	112.024	5	2	4.082	3	6.122	7	14.286	12	24.49	6	12.245	10	20.408	11.4399	F			11.4399
A0A0F9WY30	A0A0F9WY30_TRIHA	unreviewed	Phospholipid:diacylglycerol acyltransferase	THAR02_10519	F	Trichoderma harzianum (Hypocrea lixii)	633	cellular organisms, Eukaryota, Fungi, Dikarya, Ascomycota, saccharomyceta, Pezizomycotina, leotiomyceta, sordariomyceta, Sordariomycetes, Hypocreomycetidae, Hypocreales, Hypocreaceae, Trichoderma, Trichoderma harzianum (Hypocrea lixii)			TRANSMEM 50 68 Helical. {ECO:0000256|SAM:Phobius}.	O-acyltransferase activity [GO:0008374]	lipid metabolic process [GO:0006629]	integral component of membrane [GO:0016021]	5558.3	49	113.435	5.5	1	2.041	3	6.122	8	16.327	12	24.49	6	12.245	11	22.449	11.7815	F			11.7815
A0A086T319	A0A086T319_ACRC1	unreviewed	Phospholipid:diacylglycerol acyltransferase-like protein	ACRE_054620	F	Acremonium chrysogenum (strain ATCC 11550 / CBS 779.69 / DSM 880 / JCM 23072 / IMI 49137)	627	cellular organisms, Eukaryota, Fungi, Dikarya, Ascomycota, saccharomyceta, Pezizomycotina, leotiomyceta, sordariomyceta, Sordariomycetes, Hypocreomycetidae, Hypocreales, Hypocreales incertae sedis, Acremonium, Acremonium chrysogenum (Cephalosporium acremonium), Acremonium chrysogenum (strain ATCC 11550 / CBS 779.69 / DSM 880 / JCM 23072 / IMI 49137)			TRANSMEM 47 66 Helical. {ECO:0000256|SAM:Phobius}.	O-acyltransferase activity [GO:0008374]	lipid metabolic process [GO:0006629]	integral component of membrane [GO:0016021]	5395.07	46	117.284	7	4	8.696	2	4.348	9	19.565	15	32.609	6	13.043	11	23.913	11.9892	F			11.9892
A0A063C8T1	A0A063C8T1_9HYPO	unreviewed	Putative Phospholipid:diacylglycerol acyltransferase	UV8b_2505	F	Ustilaginoidea virens	874	cellular organisms, Eukaryota, Fungi, Dikarya, Ascomycota, saccharomyceta, Pezizomycotina, leotiomyceta, sordariomyceta, Sordariomycetes, Hypocreomycetidae, Hypocreales, Hypocreales incertae sedis, Ustilaginoideae, Ustilaginoidea, Ustilaginoidea virens			TRANSMEM 293 310 Helical. {ECO:0000256|SAM:Phobius}.	O-acyltransferase activity [GO:0008374]	lipid metabolic process [GO:0006629]	integral component of membrane [GO:0016021]	32335.7	292	110.739	20.5	7	2.397	10	3.425	37	12.671	54	18.493	30	10.274	47	16.096	11.5326	F			11.5326
W7LYF4	W7LYF4_GIBM7	unreviewed	Phospholipid:diacylglycerol acyltransferase	FVEG_05051	F	Gibberella moniliformis (strain M3125 / FGSC 7600) (Maize ear and stalk rot fungus) (Fusarium verticillioides)	638	cellular organisms, Eukaryota, Fungi, Dikarya, Ascomycota, saccharomyceta, Pezizomycotina, leotiomyceta, sordariomyceta, Sordariomycetes, Hypocreomycetidae, Hypocreales, Nectriaceae, Fusarium, Fusarium fujikuroi species complex, Gibberella moniliformis (Maize ear and stalk rot fungus) (Fusarium verticillioides), Gibberella moniliformis (strain M3125 / FGSC 7600) (Maize ear and stalk rot fungus) (…			TRANSMEM 56 74 Helical. {ECO:0000256|SAM:Phobius}.	O-acyltransferase activity [GO:0008374]; phospholipid:diacylglycerol acyltransferase activity [GO:0046027]	ceramide metabolic process [GO:0006672]; lipid storage [GO:0019915]; triglyceride biosynthetic process [GO:0019432]	integral component of membrane [GO:0016021]; lipid particle [GO:0005811]; perinuclear endoplasmic reticulum [GO:0097038]	6405.95	55	116.472	3	2	3.636	3	5.455	9	16.364	14	25.455	10	18.182	12	21.819	10.4549	F			10.4549
X0ALL3	X0ALL3_FUSOX	unreviewed	Phospholipid:diacylglycerol acyltransferase	FOMG_03626	F	Fusarium oxysporum f. sp. melonis 26406	638	cellular organisms, Eukaryota, Fungi, Dikarya, Ascomycota, saccharomyceta, Pezizomycotina, leotiomyceta, sordariomyceta, Sordariomycetes, Hypocreomycetidae, Hypocreales, Nectriaceae, Fusarium, Fusarium oxysporum species complex, Fusarium oxysporum (Fusarium vascular wilt), Fusarium oxysporum f. sp. melonis, Fusarium oxysporum f. sp. melonis 26406			TRANSMEM 56 74 Helical. {ECO:0000256|SAM:Phobius}.	O-acyltransferase activity [GO:0008374]	lipid metabolic process [GO:0006629]	integral component of membrane [GO:0016021]	6318.87	55	114.889	4	2	3.636	4	7.273	8	14.545	14	25.455	9	16.364	12	21.818	10.7433	F			10.7433
A0A0M9ESJ8	A0A0M9ESJ8_9HYPO	unreviewed	Phospholipid:diacylglycerol acyltransferase	FLAG1_08115	F	Fusarium langsethiae	630	cellular organisms, Eukaryota, Fungi, Dikarya, Ascomycota, saccharomyceta, Pezizomycotina, leotiomyceta, sordariomyceta, Sordariomycetes, Hypocreomycetidae, Hypocreales, Nectriaceae, Fusarium, Fusarium sambucinum species complex, Fusarium langsethiae			TRANSMEM 56 74 Helical. {ECO:0000256|SAM:Phobius}.	O-acyltransferase activity [GO:0008374]	lipid metabolic process [GO:0006629]	integral component of membrane [GO:0016021]	6128.67	55	111.43	5	2	3.636	2	3.636	9	16.364	13	23.636	7	12.727	11	20	11.6976	F			11.6976
A0A0P7BGP2	A0A0P7BGP2_9HYPO	unreviewed	Phospholipid:diacylglycerol acyltransferase	AK830_g6364	F	Neonectria ditissima	634	cellular organisms, Eukaryota, Fungi, Dikarya, Ascomycota, saccharomyceta, Pezizomycotina, leotiomyceta, sordariomyceta, Sordariomycetes, Hypocreomycetidae, Hypocreales, Nectriaceae, Neonectria, Neonectria ditissima			TRANSMEM 57 76 Helical. {ECO:0000256|SAM:Phobius}.	O-acyltransferase activity [GO:0008374]	lipid metabolic process [GO:0006629]	integral component of membrane [GO:0016021]	6522.24	56	116.468	3	4	7.143	5	8.929	7	12.5	16	28.571	11	19.643	12	21.429	9.3218	F			9.3218
A0A179GP36	A0A179GP36_9HYPO	unreviewed	Phospholipid:diacylglycerol acyltransferase	VFPBJ_07261 VFPFJ_02264	F	Purpureocillium lilacinum (nematode egg-parasitic fungus)	626	cellular organisms, Eukaryota, Fungi, Dikarya, Ascomycota, saccharomyceta, Pezizomycotina, leotiomyceta, sordariomyceta, Sordariomycetes, Hypocreomycetidae, Hypocreales, Ophiocordycipitaceae, Purpureocillium, Purpureocillium lilacinum (nematode egg-parasitic fungus)			TRANSMEM 51 69 Helical. {ECO:0000256|SAM:Phobius}.	O-acyltransferase activity [GO:0008374]	lipid metabolic process [GO:0006629]	integral component of membrane [GO:0016021]	5777.57	50	115.551	4.5	3	6	3	6	8	16	14	28	8	16	11	22	10.9631	F			10.9631
A0A0L0NH04	A0A0L0NH04_9HYPO	unreviewed	Phospholipid:diacylglycerol acyltransferase	TOPH_02125	F	Tolypocladium ophioglossoides CBS 100239	1273	cellular organisms, Eukaryota, Fungi, Dikarya, Ascomycota, saccharomyceta, Pezizomycotina, leotiomyceta, sordariomyceta, Sordariomycetes, Hypocreomycetidae, Hypocreales, Ophiocordycipitaceae, Tolypocladium, Tolypocladium ophioglossoides, Tolypocladium ophioglossoides CBS 100239			TRANSMEM 50 68 Helical. {ECO:0000256|SAM:Phobius}.	O-acyltransferase activity [GO:0008374]	lipid metabolic process [GO:0006629]	integral component of membrane [GO:0016021]	5620.44	49	114.703	5	2	4.082	2	4.082	9	18.367	13	26.531	7	14.286	11	22.449	11.6976	F			11.6976
A0A084G8C5	A0A084G8C5_9PEZI	unreviewed	Phospholipid:diacylglycerol acyltransferase (EC 2.3.1.158)	SAPIO_CDS4514	F	Scedosporium apiospermum	628	cellular organisms, Eukaryota, Fungi, Dikarya, Ascomycota, saccharomyceta, Pezizomycotina, leotiomyceta, sordariomyceta, Sordariomycetes, Hypocreomycetidae, Microascales, Microascaceae, Scedosporium, Scedosporium apiospermum			TRANSMEM 58 76 Helical. {ECO:0000256|SAM:Phobius}.	O-acyltransferase activity [GO:0008374]; phospholipid:diacylglycerol acyltransferase activity [GO:0046027]	lipid metabolic process [GO:0006629]	integral component of membrane [GO:0016021]	6422.21	57	112.67	3.5	3	5.263	4	7.018	6	10.526	13	22.807	8	14.035	10	17.544	10.3117	F			10.3117
J3NVA2	J3NVA2_GAGT3	unreviewed	Phospholipid:diacylglycerol acyltransferase (Uncharacterized protein)	GGTG_05215 GGTG_05215	F	Gaeumannomyces graminis var. tritici (strain R3-111a-1) (Wheat and barley take-all root rot fungus)	632	cellular organisms, Eukaryota, Fungi, Dikarya, Ascomycota, saccharomyceta, Pezizomycotina, leotiomyceta, sordariomyceta, Sordariomycetes, Sordariomycetidae, Magnaporthales, Magnaporthaceae, Gaeumannomyces, Gaeumannomyces graminis, Gaeumannomyces graminis var. tritici (Wheat and barley take-all root rot fungus), Gaeumannomyces graminis var. tritici (strain R3-111a-1) (Wheat and barley take-all roo…	GGTG_05215		TRANSMEM 59 77 Helical. {ECO:0000256|SAM:Phobius}.	O-acyltransferase activity [GO:0008374]	lipid metabolic process [GO:0006629]	integral component of membrane [GO:0016021]	6528.46	58	112.56	9.5	1	1.724	5	8.621	9	15.517	15	25.862	5	8.621	14	24.138	12.2367	F			12.2367
G4N7N1	G4N7N1_MAGO7	unreviewed	Phospholipid:diacylglycerol acyltransferase	MGG_03560	F	Magnaporthe oryzae (strain 70-15 / ATCC MYA-4617 / FGSC 8958) (Rice blast fungus) (Pyricularia oryzae)	638	cellular organisms, Eukaryota, Fungi, Dikarya, Ascomycota, saccharomyceta, Pezizomycotina, leotiomyceta, sordariomyceta, Sordariomycetes, Sordariomycetidae, Magnaporthales, Magnaporthaceae, Magnaporthe, Magnaporthe oryzae (Rice blast fungus) (Pyricularia oryzae), Magnaporthe oryzae (strain 70-15 / ATCC MYA-4617 / FGSC 8958) (Rice blast fungus) (Pyricularia oryzae)			TRANSMEM 54 71 Helical. {ECO:0000256|SAM:Phobius}.	O-acyltransferase activity [GO:0008374]	lipid metabolic process [GO:0006629]	integral component of membrane [GO:0016021]	6143.99	53	115.924	9	4	7.547	4	7.547	9	16.981	17	32.075	6	11.321	13	24.528	12.0174	F			12.0174
A0A0C4DUF4	A0A0C4DUF4_MAGP6	unreviewed	Phospholipid:diacylglycerol acyltransferase (Uncharacterized protein)	MAPG_03594	F	Magnaporthiopsis poae (strain ATCC 64411 / 73-15) (Kentucky bluegrass fungus) (Magnaporthe poae)	630	cellular organisms, Eukaryota, Fungi, Dikarya, Ascomycota, saccharomyceta, Pezizomycotina, leotiomyceta, sordariomyceta, Sordariomycetes, Sordariomycetidae, Magnaporthales, Magnaporthaceae, Magnaporthiopsis, Magnaporthiopsis poae (Kentucky bluegrass fungus) (Magnaporthe poae), Magnaporthiopsis poae (strain ATCC 64411 / 73-15) (Kentucky bluegrass fungus) (Magnaporthe poae)			TRANSMEM 58 75 Helical. {ECO:0000256|SAM:Phobius}.	O-acyltransferase activity [GO:0008374]	lipid metabolic process [GO:0006629]	integral component of membrane [GO:0016021]	6362.33	57	111.62	10.5	1	1.754	6	10.526	9	15.789	16	28.07	5	8.772	15	26.315	12.2435	F			12.2435
F0XNI3	F0XNI3_GROCL	unreviewed	Phospholipid:diacylglycerol acyltransferase	CMQ_1838	F	Grosmannia clavigera (strain kw1407 / UAMH 11150) (Blue stain fungus) (Graphiocladiella clavigera)	636	cellular organisms, Eukaryota, Fungi, Dikarya, Ascomycota, saccharomyceta, Pezizomycotina, leotiomyceta, sordariomyceta, Sordariomycetes, Sordariomycetidae, Ophiostomatales, Ophiostomataceae, Grosmannia, Grosmannia clavigera, Grosmannia clavigera (strain kw1407 / UAMH 11150) (Blue stain fungus) (Graphiocladiella clavigera)			TRANSMEM 63 81 Helical. {ECO:0000256|SAM:Phobius}.	O-acyltransferase activity [GO:0008374]	lipid metabolic process [GO:0006629]	integral component of membrane [GO:0016021]	6721.38	62	108.409	7	2	3.226	4	6.452	10	16.129	16	25.806	8	12.903	14	22.581	11.7218	F			11.7218
S3BQS3	S3BQS3_OPHP1	unreviewed	Phospholipid diacylglycerol acyltransferase	F503_01942	F	Ophiostoma piceae (strain UAMH 11346) (Sap stain fungus)	635	cellular organisms, Eukaryota, Fungi, Dikarya, Ascomycota, saccharomyceta, Pezizomycotina, leotiomyceta, sordariomyceta, Sordariomycetes, Sordariomycetidae, Ophiostomatales, Ophiostomataceae, Ophiostoma, Ophiostoma piceae, Ophiostoma piceae (strain UAMH 11346) (Sap stain fungus)			TRANSMEM 62 80 Helical. {ECO:0000256|SAM:Phobius}.	O-acyltransferase activity [GO:0008374]	lipid metabolic process [GO:0006629]	integral component of membrane [GO:0016021]	6662.3	61	109.218	7	2	3.279	4	6.557	7	11.475	13	21.311	5	8.197	11	18.032	11.5253	F			11.5253
A0A167MKX5	A0A167MKX5_9PEZI	unreviewed	Phospholipid:diacylglycerol acyltransferase	SPI_08729	F	Sporothrix insectorum RCEF 264	639	cellular organisms, Eukaryota, Fungi, Dikarya, Ascomycota, saccharomyceta, Pezizomycotina, leotiomyceta, sordariomyceta, Sordariomycetes, Sordariomycetidae, Ophiostomatales, Ophiostomataceae, Sporothrix, Sporothrix insectorum, Sporothrix insectorum RCEF 264			TRANSMEM 65 82 Helical. {ECO:0000256|SAM:Phobius}.	O-acyltransferase activity [GO:0008374]	lipid metabolic process [GO:0006629]	integral component of membrane [GO:0016021]	6790.47	64	106.101	4.5	3	4.688	4	6.25	7	10.938	14	21.875	8	12.5	11	17.188	10.7499	F			10.7499
A0A0F2LQT8	A0A0F2LQT8_SPOSC	unreviewed	Phospholipid:diacylglycerol acyltransferase	SPSK_00461	F	Sporothrix schenckii 1099-18	641	cellular organisms, Eukaryota, Fungi, Dikarya, Ascomycota, saccharomyceta, Pezizomycotina, leotiomyceta, sordariomyceta, Sordariomycetes, Sordariomycetidae, Ophiostomatales, Ophiostomataceae, Sporothrix, Sporothrix schenckii (Rose-picker's disease fungus), Sporothrix schenckii 1099-18			TRANSMEM 68 86 Helical. {ECO:0000256|SAM:Phobius}.	O-acyltransferase activity [GO:0008374]	lipid metabolic process [GO:0006629]	integral component of membrane [GO:0016021]	7548.18	67	112.659	8.5	5	7.463	3	4.478	10	14.925	18	26.866	7	10.448	13	19.403	11.95	F			11.95
G0SAZ8	G0SAZ8_CHATD	unreviewed	Phospholipid:diacylglycerol acyltransferase-like protein	CTHT_0048370	F	Chaetomium thermophilum (strain DSM 1495 / CBS 144.50 / IMI 039719)	637	cellular organisms, Eukaryota, Fungi, Dikarya, Ascomycota, saccharomyceta, Pezizomycotina, leotiomyceta, sordariomyceta, Sordariomycetes, Sordariomycetidae, Sordariales, Chaetomiaceae, Chaetomium, Chaetomium thermophilum, Chaetomium thermophilum var. thermophilum, Chaetomium thermophilum (strain DSM 1495 / CBS 144.50 / IMI 039719)			TRANSMEM 60 79 Helical. {ECO:0000256|SAM:Phobius}.	O-acyltransferase activity [GO:0008374]	lipid metabolic process [GO:0006629]	integral component of membrane [GO:0016021]	6375.97	59	108.067	9.5	3	5.085	4	6.78	8	13.559	15	25.424	4	6.78	12	20.339	12.306	F			12.306
Q7S4E3	Q7S4E3_NEUCR	unreviewed	Phospholipid:diacylglycerol acyltransferase	NCU02416	F	Neurospora crassa (strain ATCC 24698 / 74-OR23-1A / CBS 708.71 / DSM 1257 / FGSC 987)	634	cellular organisms, Eukaryota, Fungi, Dikarya, Ascomycota, saccharomyceta, Pezizomycotina, leotiomyceta, sordariomyceta, Sordariomycetes, Sordariomycetidae, Sordariales, Sordariaceae, Neurospora, Neurospora crassa, Neurospora crassa (strain ATCC 24698 / 74-OR23-1A / CBS 708.71 / DSM 1257 / FGSC 987)			TRANSMEM 60 78 Helical. {ECO:0000256|SAM:Phobius}.	O-acyltransferase activity [GO:0008374]	lipid metabolic process [GO:0006629]	integral component of membrane [GO:0016021]	6731.63	59	114.095	6.5	1	1.695	6	10.169	8	13.559	15	25.424	8	13.559	14	23.728	11.0217	F			11.0217
A0A165G728	A0A165G728_9PEZI	unreviewed	Phospholipid:diacylglycerol acyltransferase	L228DRAFT_253560	F	Xylona heveae TC161	624	cellular organisms, Eukaryota, Fungi, Dikarya, Ascomycota, saccharomyceta, Pezizomycotina, leotiomyceta, Xylonomycetes, Xylonomycetales, Xylonomycetaceae, Xylona, Xylona heveae, Xylona heveae TC161			TRANSMEM 56 74 Helical. {ECO:0000256|SAM:Phobius}.	O-acyltransferase activity [GO:0008374]	lipid metabolic process [GO:0006629]	integral component of membrane [GO:0016021]	6513.33	55	118.424	7.5	1	1.818	4	7.273	12	21.818	17	30.909	9	16.364	16	29.091	11.8771	F			11.8771
U4L6B7	U4L6B7_PYROM	unreviewed	Similar to Phospholipid:diacylglycerol acyltransferase acc. no. O94680	PCON_07565	F	Pyronema omphalodes (strain CBS 100304) (Pyronema confluens)	1024	cellular organisms, Eukaryota, Fungi, Dikarya, Ascomycota, saccharomyceta, Pezizomycotina, Pezizomycetes, Pezizales, Pyronemataceae, Pyronema, Pyronema omphalodes, Pyronema omphalodes (strain CBS 100304) (Pyronema confluens)			TRANSMEM 55 73 Helical. {ECO:0000256|SAM:Phobius}.	O-acyltransferase activity [GO:0008374]	lipid metabolic process [GO:0006629]	integral component of membrane [GO:0016021]	6171.73	54	114.291	2.5	3	5.556	3	5.556	5	9.259	11	20.37	7	12.963	8	14.815	9.4398	F			9.4398
A0A0A6L435	A0A0A6L435_CANAX	unreviewed	Phospholipid:diacylglycerol acyltransferase	MGE_00082	F	Candida albicans P75010	706	cellular organisms, Eukaryota, Fungi, Dikarya, Ascomycota, saccharomyceta, Saccharomycotina (true yeasts), Saccharomycetes, Saccharomycetales (budding yeasts), Debaryomycetaceae, Candida/Lodderomyces clade, Candida, Candida albicans (Yeast), Candida albicans P75010			TRANSMEM 115 132 Helical. {ECO:0000256|SAM:Phobius}.	O-acyltransferase activity [GO:0008374]	lipid metabolic process [GO:0006629]	integral component of membrane [GO:0016021]	13301.5	114	116.68	10.5	15	13.158	19	16.667	4	3.509	38	33.333	20	17.544	23	20.176	9.8817	F			9.8817
C4YFG9	C4YFG9_CANAW	unreviewed	Phospholipid:diacylglycerol acyltransferase	CAWG_01287	F	Candida albicans (strain WO-1) (Yeast)	702	cellular organisms, Eukaryota, Fungi, Dikarya, Ascomycota, saccharomyceta, Saccharomycotina (true yeasts), Saccharomycetes, Saccharomycetales (budding yeasts), Debaryomycetaceae, Candida/Lodderomyces clade, Candida, Candida albicans (Yeast), Candida albicans (strain WO-1) (Yeast)			TRANSMEM 111 128 Helical. {ECO:0000256|SAM:Phobius}.	O-acyltransferase activity [GO:0008374]	lipid metabolic process [GO:0006629]	integral component of membrane [GO:0016021]	12856.1	110	116.873	12	14	12.727	19	17.273	4	3.636	37	33.636	18	16.364	23	20.909	10.2265	F			10.2265
B9W6N8	B9W6N8_CANDC	unreviewed	Phospholipid:diacylglycerol acyltransferase, putative (EC 2.3.1.158)	Cd36_00820 CD36_00820	F	Candida dubliniensis (strain CD36 / ATCC MYA-646 / CBS 7987 / NCPF 3949 / NRRL Y-17841) (Yeast)	711	cellular organisms, Eukaryota, Fungi, Dikarya, Ascomycota, saccharomyceta, Saccharomycotina (true yeasts), Saccharomycetes, Saccharomycetales (budding yeasts), Debaryomycetaceae, Candida/Lodderomyces clade, Candida, Candida dubliniensis (Yeast), Candida dubliniensis (strain CD36 / ATCC MYA-646 / CBS 7987 / NCPF 3949 / NRRL Y-17841) (Yeast)			TRANSMEM 120 137 Helical. {ECO:0000256|SAM:Phobius}.	O-acyltransferase activity [GO:0008374]; phospholipid:diacylglycerol acyltransferase activity [GO:0046027]	ceramide metabolic process [GO:0006672]; lipid storage [GO:0019915]; triglyceride biosynthetic process [GO:0019432]	integral component of membrane [GO:0016021]; lipid particle [GO:0005811]; perinuclear endoplasmic reticulum [GO:0097038]	13777.9	119	115.78	11.5	15	12.605	18	15.126	4	3.361	37	31.092	18	15.126	22	18.487	10.1041	F			10.1041
M3IK46	M3IK46_CANMX	unreviewed	Phospholipid:diacylglycerol acyltransferase, putative	G210_2975	F	Candida maltosa (strain Xu316) (Yeast)	695	cellular organisms, Eukaryota, Fungi, Dikarya, Ascomycota, saccharomyceta, Saccharomycotina (true yeasts), Saccharomycetes, Saccharomycetales (budding yeasts), Debaryomycetaceae, Candida/Lodderomyces clade, Candida, Candida maltosa (Yeast), Candida maltosa (strain Xu316) (Yeast)			TRANSMEM 100 117 Helical. {ECO:0000256|SAM:Phobius}.	O-acyltransferase activity [GO:0008374]; phospholipid:diacylglycerol acyltransferase activity [GO:0046027]	ceramide metabolic process [GO:0006672]; lipid storage [GO:0019915]; triglyceride biosynthetic process [GO:0019432]	integral component of membrane [GO:0016021]; lipid particle [GO:0005811]; perinuclear endoplasmic reticulum [GO:0097038]	11408.5	99	115.237	11	12	12.121	14	14.141	5	5.051	31	31.313	14	14.141	19	19.192	10.3986	F			10.3986
C5ME98	C5ME98_CANTT	unreviewed	Phospholipid:diacylglycerol acyltransferase	CTRG_04390	F	Candida tropicalis (strain ATCC MYA-3404 / T1) (Yeast)	714	cellular organisms, Eukaryota, Fungi, Dikarya, Ascomycota, saccharomyceta, Saccharomycotina (true yeasts), Saccharomycetes, Saccharomycetales (budding yeasts), Debaryomycetaceae, Candida/Lodderomyces clade, Candida, Candida tropicalis (Yeast), Candida tropicalis (strain ATCC MYA-3404 / T1) (Yeast)			TRANSMEM 118 135 Helical. {ECO:0000256|SAM:Phobius}.	O-acyltransferase activity [GO:0008374]; phospholipid:diacylglycerol acyltransferase activity [GO:0046027]	ceramide metabolic process [GO:0006672]; lipid storage [GO:0019915]; triglyceride biosynthetic process [GO:0019432]	integral component of membrane [GO:0016021]; lipid particle [GO:0005811]; perinuclear endoplasmic reticulum [GO:0097038]	13479.7	117	115.211	3	10	8.547	13	11.111	9	7.692	32	27.35	24	20.513	22	18.803	7.0978	F			7.0978
A5DVJ2	A5DVJ2_LODEL	unreviewed	Phospholipid:diacylglycerol acyltransferase	LELG_01378	F	Lodderomyces elongisporus (strain ATCC 11503 / CBS 2605 / JCM 1781 / NBRC 1676 / NRRL YB-4239) (Yeast) (Saccharomyces elongisporus)	713	cellular organisms, Eukaryota, Fungi, Dikarya, Ascomycota, saccharomyceta, Saccharomycotina (true yeasts), Saccharomycetes, Saccharomycetales (budding yeasts), Debaryomycetaceae, Candida/Lodderomyces clade, Lodderomyces, Lodderomyces elongisporus, Lodderomyces elongisporus (strain ATCC 11503 / CBS 2605 / JCM 1781 / NBRC 1676 / NRRL YB-4239) (Yeast) (Saccharomyces elongisporus)			TRANSMEM 118 136 Helical. {ECO:0000256|SAM:Phobius}.	O-acyltransferase activity [GO:0008374]; phospholipid:diacylglycerol acyltransferase activity [GO:0046027]	ceramide metabolic process [GO:0006672]; lipid storage [GO:0019915]; triglyceride biosynthetic process [GO:0019432]	integral component of membrane [GO:0016021]; lipid particle [GO:0005811]; perinuclear endoplasmic reticulum [GO:0097038]	13423.5	117	114.731	13.5	9	7.692	23	19.658	5	4.274	37	31.624	19	16.239	28	23.932	10.4648	F			10.4648
A3LX86	A3LX86_PICST	unreviewed	Phospholipid:diacylglycerol acyltransferase	LRO1 PICST_72946	F	Scheffersomyces stipitis (strain ATCC 58785 / CBS 6054 / NBRC 10063 / NRRL Y-11545) (Yeast) (Pichia stipitis)	680	cellular organisms, Eukaryota, Fungi, Dikarya, Ascomycota, saccharomyceta, Saccharomycotina (true yeasts), Saccharomycetes, Saccharomycetales (budding yeasts), Debaryomycetaceae, Scheffersomyces, Scheffersomyces stipitis (Yeast) (Pichia stipitis), Scheffersomyces stipitis (strain ATCC 58785 / CBS 6054 / NBRC 10063 / NRRL Y-11545) (Yeast) (Pichia stipitis)	LRO1		TRANSMEM 93 113 Helical. {ECO:0000256|SAM:Phobius}.	O-acyltransferase activity [GO:0008374]; phospholipid:diacylglycerol acyltransferase activity [GO:0046027]	ceramide metabolic process [GO:0006672]; lipid storage [GO:0019915]; triglyceride biosynthetic process [GO:0019432]	integral component of membrane [GO:0016021]; lipid particle [GO:0005811]; perinuclear endoplasmic reticulum [GO:0097038]	9999	92	108.685	9	6	6.522	9	9.783	7	7.609	22	23.913	10	10.87	16	17.392	10.72	F			10.72
F2QS96	F2QS96_KOMPC	unreviewed	Phospholipid:diacylglycerol acyltransferase (EC 2.3.1.158)	PP7435_Chr2-0587	F	Komagataella phaffii (strain ATCC 76273 / CBS 7435 / CECT 11047 / NRRL Y-11430 / Wegner 21-1) (Yeast) (Pichia pastoris)	652	cellular organisms, Eukaryota, Fungi, Dikarya, Ascomycota, saccharomyceta, Saccharomycotina (true yeasts), Saccharomycetes, Saccharomycetales (budding yeasts), Phaffomycetaceae, Komagataella, Komagataella phaffii, Komagataella phaffii (strain ATCC 76273 / CBS 7435 / CECT 11047 / NRRL Y-11430 / Wegner 21-1) (Yeast) (Pichia pastoris)			TRANSMEM 73 91 Helical. {ECO:0000256|SAM:Phobius}.	O-acyltransferase activity [GO:0008374]; phospholipid:diacylglycerol acyltransferase activity [GO:0046027]	lipid metabolic process [GO:0006629]	integral component of membrane [GO:0016021]	8347.21	72	115.933	3.5	3	4.167	5	6.944	10	13.889	18	25	13	18.056	15	20.833	9.941	F			9.941
K0K8D6	K0K8D6_WICCF	unreviewed	Phospholipid:diacylglycerol acyltransferase (EC 2.3.1.158)	LRO1 BN7_642	F	Wickerhamomyces ciferrii (strain F-60-10 / ATCC 14091 / CBS 111 / JCM 3599 / NBRC 0793 / NRRL Y-1031) (Yeast) (Pichia ciferrii)	641	cellular organisms, Eukaryota, Fungi, Dikarya, Ascomycota, saccharomyceta, Saccharomycotina (true yeasts), Saccharomycetes, Saccharomycetales (budding yeasts), Phaffomycetaceae, Wickerhamomyces, Wickerhamomyces ciferrii (Yeast) (Pichia ciferrii), Wickerhamomyces ciferrii (strain F-60-10 / ATCC 14091 / CBS 111 / JCM 3599 / NBRC 0793 / NRRL Y-1031) (Yeast) (Pichia ciferrii)	LRO1		TRANSMEM 62 80 Helical. {ECO:0000256|SAM:Phobius}.	O-acyltransferase activity [GO:0008374]; phospholipid:diacylglycerol acyltransferase activity [GO:0046027]	ceramide metabolic process [GO:0006672]; lipid storage [GO:0019915]; triglyceride biosynthetic process [GO:0019432]	integral component of membrane [GO:0016021]; lipid particle [GO:0005811]; perinuclear endoplasmic reticulum [GO:0097038]	7052.03	61	115.607	7	2	3.279	16	26.23	2	3.279	20	32.787	12	19.672	18	29.509	10.457	F			10.457
I2JX10	I2JX10_DEKBR	unreviewed	Phospholipid:diacylglycerol acyltransferase	AWRI1499_2559	F	Brettanomyces bruxellensis AWRI1499	651	cellular organisms, Eukaryota, Fungi, Dikarya, Ascomycota, saccharomyceta, Saccharomycotina (true yeasts), Saccharomycetes, Saccharomycetales (budding yeasts), Pichiaceae, Brettanomyces, Dekkera bruxellensis (Brettanomyces custersii), Brettanomyces bruxellensis AWRI1499			TRANSMEM 69 87 Helical. {ECO:0000256|SAM:Phobius}.	O-acyltransferase activity [GO:0008374]; phospholipid:diacylglycerol acyltransferase activity [GO:0046027]	ceramide metabolic process [GO:0006672]; lipid storage [GO:0019915]; triglyceride biosynthetic process [GO:0019432]	integral component of membrane [GO:0016021]; lipid particle [GO:0005811]; perinuclear endoplasmic reticulum [GO:0097038]	7880.92	68	115.896	7.5	1	1.471	13	19.118	5	7.353	19	27.941	11	16.176	18	26.471	10.7229	F			10.7229
W1QA64	W1QA64_OGAPD	unreviewed	Phospholipid:diacylglycerol acyltransferase (EC 2.3.1.158)	HPODL_01811	F	Ogataea parapolymorpha (strain ATCC 26012 / BCRC 20466 / JCM 22074 / NRRL Y-7560 / DL-1) (Yeast) (Hansenula polymorpha)	659	cellular organisms, Eukaryota, Fungi, Dikarya, Ascomycota, saccharomyceta, Saccharomycotina (true yeasts), Saccharomycetes, Saccharomycetales (budding yeasts), Pichiaceae, Ogataea, Ogataea parapolymorpha, Ogataea parapolymorpha (strain ATCC 26012 / BCRC 20466 / JCM 22074 / NRRL Y-7560 / DL-1) (Yeast) (Hansenula polymorpha)			TRANSMEM 78 96 Helical. {ECO:0000256|SAM:Phobius}.	O-acyltransferase activity [GO:0008374]; phospholipid:diacylglycerol acyltransferase activity [GO:0046027]	ceramide metabolic process [GO:0006672]; lipid storage [GO:0019915]; triglyceride biosynthetic process [GO:0019432]	integral component of membrane [GO:0016021]; lipid particle [GO:0005811]; perinuclear endoplasmic reticulum [GO:0097038]	8103.18	77	105.236	8	2	2.597	10	12.987	4	5.195	16	20.779	7	9.091	14	18.182	10.9568	F			10.9568
W0TG07	W0TG07_KLUMA	unreviewed	Phospholipid:diacylglycerol acyltransferase	KLMA_60455	F	Kluyveromyces marxianus DMKU3-1042	640	cellular organisms, Eukaryota, Fungi, Dikarya, Ascomycota, saccharomyceta, Saccharomycotina (true yeasts), Saccharomycetes, Saccharomycetales (budding yeasts), Saccharomycetaceae, Kluyveromyces, Kluyveromyces marxianus (Yeast) (Candida kefyr), Kluyveromyces marxianus DMKU3-1042			TRANSMEM 56 74 Helical. {ECO:0000256|SAM:Phobius}.	O-acyltransferase activity [GO:0008374]	lipid metabolic process [GO:0006629]	integral component of membrane [GO:0016021]	6583.14	55	119.693	2	2	3.636	9	16.364	5	9.091	16	29.091	13	23.636	14	25.455	9.0767	F			9.0767
P40345	PDAT_YEAST	reviewed	Phospholipid:diacylglycerol acyltransferase (PDAT) (EC 2.3.1.158)	LRO1 YNR008W N2042	F	Saccharomyces cerevisiae (strain ATCC 204508 / S288c) (Baker's yeast)	661	cellular organisms, Eukaryota, Fungi, Dikarya, Ascomycota, saccharomyceta, Saccharomycotina (true yeasts), Saccharomycetes, Saccharomycetales (budding yeasts), Saccharomycetaceae, Saccharomyces, Saccharomyces cerevisiae (Baker's yeast), Saccharomyces cerevisiae (strain ATCC 204508 / S288c) (Baker's yeast)	LRO1		TRANSMEM 81 101 Helical. {ECO:0000255}.	O-acyltransferase activity [GO:0008374]; phospholipid:diacylglycerol acyltransferase activity [GO:0046027]	ceramide metabolic process [GO:0006672]; lipid storage [GO:0019915]; triglyceride biosynthetic process [GO:0019432]	endoplasmic reticulum membrane [GO:0005789]; integral component of membrane [GO:0016021]; lipid particle [GO:0005811]; perinuclear endoplasmic reticulum [GO:0097038]	9459.42	80	118.243	17.5	5	6.25	8	10	16	20	29	36.25	9	11.25	24	30	12.306	F			12.306
W0VY18	W0VY18_ZYGBA	unreviewed	Probable Phospholipid:diacylglycerol acyltransferase	ZbLRO1 ZBAI_06117	F	Zygosaccharomyces bailii ISA1307	645	cellular organisms, Eukaryota, Fungi, Dikarya, Ascomycota, saccharomyceta, Saccharomycotina (true yeasts), Saccharomycetes, Saccharomycetales (budding yeasts), Saccharomycetaceae, Zygosaccharomyces, Zygosaccharomyces bailii, Zygosaccharomyces bailii ISA1307	ZbLRO1		TRANSMEM 62 80 Helical. {ECO:0000256|SAM:Phobius}.	O-acyltransferase activity [GO:0008374]	lipid metabolic process [GO:0006629]	integral component of membrane [GO:0016021]	7177.09	61	117.657	9	2	3.279	10	16.393	7	11.475	19	31.148	9	14.754	17	27.868	11.1129	F			11.1129
A0A0F4X785	A0A0F4X785_HANUV	unreviewed	Phospholipid:diacylglycerol acyltransferase	HuLRO1 D499_0BA00120	F	Hanseniaspora uvarum DSM 2768	648	cellular organisms, Eukaryota, Fungi, Dikarya, Ascomycota, saccharomyceta, Saccharomycotina (true yeasts), Saccharomycetes, Saccharomycetales (budding yeasts), Saccharomycodaceae, Hanseniaspora, Hanseniaspora uvarum (Yeast) (Kloeckera apiculata), Hanseniaspora uvarum DSM 2768	HuLRO1		TRANSMEM 42 62 Helical. {ECO:0000256|SAM:Phobius}.	O-acyltransferase activity [GO:0008374]	lipid metabolic process [GO:0006629]	integral component of membrane [GO:0016021]	4918.53	41	119.964	8.5	1	2.439	11	26.829	3	7.317	15	36.585	6	14.634	14	34.146	10.8906	F			10.8906
A0A161HNX9	A0A161HNX9_9ASCO	unreviewed	Phospholipid:diacylglycerol acyltransferase	LRO1 AWJ20_3581	F	Sugiyamaella lignohabitans	685	cellular organisms, Eukaryota, Fungi, Dikarya, Ascomycota, saccharomyceta, Saccharomycotina (true yeasts), Saccharomycetes, Saccharomycetales (budding yeasts), Trichomonascaceae, Sugiyamaella, Sugiyamaella lignohabitans	LRO1		TRANSMEM 99 116 Helical. {ECO:0000256|SAM:Phobius}.	O-acyltransferase activity [GO:0008374]	lipid metabolic process [GO:0006629]	integral component of membrane [GO:0016021]	10937.7	98	111.609	7.5	13	13.265	8	8.163	7	7.143	28	28.571	14	14.286	15	15.306	9.2307	F			9.2307
A0A1D8PCB0	A0A1D8PCB0_CANAL	unreviewed	Phospholipid:diacylglycerol acyltransferase	CAALFM_C100870WA	F	Candida albicans (strain SC5314 / ATCC MYA-2876) (Yeast)	698	cellular organisms, Eukaryota, Fungi, Dikarya, Ascomycota, Saccharomycotina, Saccharomycetes, Saccharomycetales, Debaryomycetaceae, Candida/Lodderomyces clade, Candida.			TRANSMEM 107 124 Helical. {ECO:0000256|SAM:Phobius}.	transferase activity, transferring acyl groups [GO:0016746]	lipid metabolic process [GO:0006629]	integral component of membrane [GO:0016021]	12396.8	106	116.95	13.5	13	12.264	20	18.868	4	3.774	37	34.906	17	16.038	24	22.642	10.4301	F			10.4301
A0A1E4RVQ5	A0A1E4RVQ5_CYBJA	unreviewed	Phospholipid:diacylglycerol acyltransferase	CYBJADRAFT_169575	F	Cyberlindnera jadinii NRRL Y-1542	632	cellular organisms, Eukaryota, Fungi, Dikarya, Ascomycota, Saccharomycotina, Saccharomycetes, Saccharomycetales, Phaffomycetaceae, Cyberlindnera.			TRANSMEM 57 75 Helical. {ECO:0000256|SAM:Phobius}.	transferase activity, transferring acyl groups [GO:0016746]	lipid metabolic process [GO:0006629]	integral component of membrane [GO:0016021]	6567.15	56	117.27	4	6	10.714	10	17.857	3	5.357	19	33.929	12	21.429	13	23.214	9.07	F			9.07
A0A1E5RFB0	A0A1E5RFB0_9ASCO	unreviewed	Phospholipid:diacylglycerol acyltransferase	AWRI3579_g1741	F	Hanseniaspora osmophila	727	cellular organisms, Eukaryota, Fungi, Dikarya, Ascomycota, Saccharomycotina, Saccharomycetes, Saccharomycetales, Saccharomycodaceae, Hanseniaspora.			TRANSMEM 129 147 Helical. {ECO:0000256|SAM:Phobius}.	transferase activity, transferring acyl groups [GO:0016746]	lipid metabolic process [GO:0006629]	integral component of membrane [GO:0016021]	14558	128	113.734	13	4	3.125	22	17.188	9	7.031	35	27.344	20	15.625	31	24.219	10.7099	F			10.7099
A0A1E5RPH0	A0A1E5RPH0_HANUV	unreviewed	Phospholipid:diacylglycerol acyltransferase	AWRI3580_g2345	F	Hanseniaspora uvarum (Yeast) (Kloeckera apiculata)	648	cellular organisms, Eukaryota, Fungi, Dikarya, Ascomycota, Saccharomycotina, Saccharomycetes, Saccharomycetales, Saccharomycodaceae, Hanseniaspora.			TRANSMEM 42 62 Helical. {ECO:0000256|SAM:Phobius}.	transferase activity, transferring acyl groups [GO:0016746]	lipid metabolic process [GO:0006629]	integral component of membrane [GO:0016021]	4918.53	41	119.964	8.5	1	2.439	11	26.829	3	7.317	15	36.585	6	14.634	14	34.146	10.8906	F			10.8906
A0A1E5RLP5	A0A1E5RLP5_9ASCO	unreviewed	Phospholipid:diacylglycerol acyltransferase	AWRI3578_g1538	F	Hanseniaspora opuntiae	646	cellular organisms, Eukaryota, Fungi, Dikarya, Ascomycota, Saccharomycotina, Saccharomycetes, Saccharomycetales, Saccharomycodaceae, Hanseniaspora.			TRANSMEM 41 61 Helical. {ECO:0000256|SAM:Phobius}.	transferase activity, transferring acyl groups [GO:0016746]	lipid metabolic process [GO:0006629]	integral component of membrane [GO:0016021]	4881.64	40	122.041	10	2	5	11	27.5	3	7.5	16	40	5	12.5	14	35	11.0438	F			11.0438
S9W8C1	S9W8C1_SCHCR	unreviewed	Phospholipid-diacylglycerol acyltransferase Plh1	SPOG_02742	F	Schizosaccharomyces cryophilus (strain OY26 / ATCC MYA-4695 / CBS 11777 / NBRC 106824 / NRRL Y48691) (Fission yeast)	628	cellular organisms, Eukaryota, Fungi, Dikarya, Ascomycota, Taphrinomycotina, Schizosaccharomycetes, Schizosaccharomycetales, Schizosaccharomycetaceae, Schizosaccharomyces, Schizosaccharomyces cryophilus, Schizosaccharomyces cryophilus (strain OY26 / ATCC MYA-4695 / CBS 11777 / NBRC 106824 / NRRL Y48691) (Fission yeast)			TRANSMEM 58 76 Helical. {ECO:0000256|SAM:Phobius}.	O-acyltransferase activity [GO:0008374]; phospholipid:diacylglycerol acyltransferase activity [GO:0046027]	triglyceride biosynthetic process [GO:0019432]	endoplasmic reticulum [GO:0005783]; integral component of membrane [GO:0016021]	6663.79	57	116.909	8	0	0	9	15.789	7	12.281	16	28.07	8	14.035	16	28.07	11.2472	F			11.2472
B6K3H8	B6K3H8_SCHJY	unreviewed	Phospholipid-diacylglycerol acyltransferase Plh1	SJAG_03162	F	Schizosaccharomyces japonicus (strain yFS275 / FY16936) (Fission yeast)	636	cellular organisms, Eukaryota, Fungi, Dikarya, Ascomycota, Taphrinomycotina, Schizosaccharomycetes, Schizosaccharomycetales, Schizosaccharomycetaceae, Schizosaccharomyces, Schizosaccharomyces japonicus (Fission yeast), Schizosaccharomyces japonicus (strain yFS275 / FY16936) (Fission yeast)			TRANSMEM 55 72 Helical. {ECO:0000256|SAM:Phobius}.	O-acyltransferase activity [GO:0008374]; phospholipid:diacylglycerol acyltransferase activity [GO:0046027]	triglyceride biosynthetic process [GO:0019432]	endoplasmic reticulum [GO:0005783]; integral component of membrane [GO:0016021]	6319.13	54	117.021	11	2	3.704	8	14.815	8	14.815	18	33.333	6	11.111	16	29.63	11.6569	F			11.6569
S9PWM0	S9PWM0_SCHOY	unreviewed	Phospholipid-diacylglycerol acyltransferase Plh1	SOCG_00156	F	Schizosaccharomyces octosporus (strain yFS286) (Fission yeast) (Octosporomyces octosporus)	632	cellular organisms, Eukaryota, Fungi, Dikarya, Ascomycota, Taphrinomycotina, Schizosaccharomycetes, Schizosaccharomycetales, Schizosaccharomycetaceae, Schizosaccharomyces, Schizosaccharomyces octosporus (Fission yeast) (Octosporomyces octosporus), Schizosaccharomyces octosporus (strain yFS286) (Fission yeast) (Octosporomyces octosporus)			TRANSMEM 58 76 Helical. {ECO:0000256|SAM:Phobius}.	O-acyltransferase activity [GO:0008374]; phospholipid:diacylglycerol acyltransferase activity [GO:0046027]	triglyceride biosynthetic process [GO:0019432]	endoplasmic reticulum [GO:0005783]; integral component of membrane [GO:0016021]	6617.73	57	116.101	13	0	0	12	21.053	6	10.526	18	31.579	5	8.772	18	31.579	11.8223	F			11.8223
O94680	PDAT_SCHPO	reviewed	Phospholipid:diacylglycerol acyltransferase (PDAT) (EC 2.3.1.158) (Pombe LRO1 homolog 1)	plh1 SPBC776.14	F	Schizosaccharomyces pombe (strain 972 / ATCC 24843) (Fission yeast)	632	cellular organisms, Eukaryota, Fungi, Dikarya, Ascomycota, Taphrinomycotina, Schizosaccharomycetes, Schizosaccharomycetales, Schizosaccharomycetaceae, Schizosaccharomyces, Schizosaccharomyces pombe (Fission yeast), Schizosaccharomyces pombe (strain 972 / ATCC 24843) (Fission yeast)	plh1		TRANSMEM 57 77 Helical. {ECO:0000255}.	O-acyltransferase activity [GO:0008374]; phospholipid:diacylglycerol acyltransferase activity [GO:0046027]	diacylglycerol metabolic process [GO:0046339]; lipid storage [GO:0019915]; triglyceride biosynthetic process [GO:0019432]	endoplasmic reticulum [GO:0005783]; integral component of endoplasmic reticulum membrane [GO:0030176]	6228.18	56	111.218	13.5	1	1.786	14	25	3	5.357	18	32.143	4	7.143	17	30.357	11.5114	F			11.5114
X8J6A0	X8J6A0_9HOMO	unreviewed	Phospholipid:diacylglycerol acyltransferase	RSOL_222620	F	Rhizoctonia solani AG-3 Rhs1AP	712	cellular organisms, Eukaryota, Fungi, Dikarya, Basidiomycota, Agaricomycotina, Agaricomycetes, Agaricomycetes incertae sedis, Cantharellales, Ceratobasidiaceae, Rhizoctonia, Rhizoctonia solani, Rhizoctonia solani AG-3, Rhizoctonia solani AG-3 Rhs1AP			TRANSMEM 70 90 Helical. {ECO:0000256|SAM:Phobius}.	O-acyltransferase activity [GO:0008374]	lipid metabolic process [GO:0006629]	integral component of membrane [GO:0016021]	7914.19	69	114.698	7.5	1	1.449	8	11.594	7	10.145	16	23.188	8	11.594	15	21.739	10.8077	F			10.8077
A0A0D7AYC6	A0A0D7AYC6_9HOMO	unreviewed	Phospholipid:diacylglycerol acyltransferase	CYLTODRAFT_426289	F	Cylindrobasidium torrendii FP15055 ss-10	686	cellular organisms, Eukaryota, Fungi, Dikarya, Basidiomycota, Agaricomycotina, Agaricomycetes, Agaricomycetes incertae sedis, Corticiales, Corticiaceae, Cylindrobasidium, Cylindrobasidium torrendii, Cylindrobasidium torrendii FP15055 ss-10			TRANSMEM 62 79 Helical. {ECO:0000256|SAM:Phobius}.	O-acyltransferase activity [GO:0008374]; phospholipid:diacylglycerol acyltransferase activity [GO:0046027]	ceramide metabolic process [GO:0006672]; lipid storage [GO:0019915]; triglyceride biosynthetic process [GO:0019432]	integral component of membrane [GO:0016021]; lipid particle [GO:0005811]; perinuclear endoplasmic reticulum [GO:0097038]	7093.96	61	116.294	6.5	1	1.639	8	13.115	9	14.754	18	29.508	11	18.033	17	27.869	10.7993	F			10.7993
A0A165VCZ6	A0A165VCZ6_9HOMO	unreviewed	Phospholipid diacylglycerol acyltransferase	NEOLEDRAFT_1238906	F	Neolentinus lepideus HHB14362 ss-1	711	cellular organisms, Eukaryota, Fungi, Dikarya, Basidiomycota, Agaricomycotina, Agaricomycetes, Agaricomycetes incertae sedis, Gloeophyllales, Gloeophyllaceae, Neolentinus, Neolentinus lepideus, Neolentinus lepideus HHB14362 ss-1			TRANSMEM 77 94 Helical. {ECO:0000256|SAM:Phobius}.	O-acyltransferase activity [GO:0008374]	lipid metabolic process [GO:0006629]	integral component of membrane [GO:0016021]	9037.02	76	118.908	3.5	1	1.316	8	10.526	12	15.789	21	27.632	17	22.368	20	26.315	10.1449	F			10.1449
A0A165DEU0	A0A165DEU0_9APHY	unreviewed	Phospholipid/diacylglycerol acyltransferase	LAESUDRAFT_737771	F	Laetiporus sulphureus 93-53	621	cellular organisms, Eukaryota, Fungi, Dikarya, Basidiomycota, Agaricomycotina, Agaricomycetes, Agaricomycetes incertae sedis, Polyporales, Coriolaceae, Laetiporus, Laetiporus sulphureus, Laetiporus sulphureus 93-53			TRANSMEM 18 35 Helical. {ECO:0000256|SAM:Phobius}.	O-acyltransferase activity [GO:0008374]	lipid metabolic process [GO:0006629]	integral component of membrane [GO:0016021]	1967.24	17	115.72	3.5	1	5.882	0	0	3	17.647	4	23.529	0	0	3	17.647	12.801	F			12.801
A0A137QUY8	A0A137QUY8_9AGAR	unreviewed	Phospholipid:diacylglycerol acyltransferase	AN958_03148	F	Leucoagaricus sp. SymC.cos	691	cellular organisms, Eukaryota, Fungi, Dikarya, Basidiomycota, Agaricomycotina, Agaricomycetes, Agaricomycetidae, Agaricales, Agaricaceae, Leucoagaricus, Leucoagaricus sp. SymC.cos			TRANSMEM 64 81 Helical. {ECO:0000256|SAM:Phobius}.	O-acyltransferase activity [GO:0008374]	lipid metabolic process [GO:0006629]	integral component of membrane [GO:0016021]	7183.05	63	114.017	5.5	1	1.587	5	7.937	8	12.698	14	22.222	8	12.698	13	20.635	11.2139	F			11.2139
A0A151W7Q3	A0A151W7Q3_HYPMA	unreviewed	Phospholipid:diacylglycerol acyltransferase	plh1 Hypma_02000	F	Hypsizygus marmoreus (White beech mushroom) (Agaricus marmoreus)	623	cellular organisms, Eukaryota, Fungi, Dikarya, Basidiomycota, Agaricomycotina, Agaricomycetes, Agaricomycetidae, Agaricales, Lyophyllaceae, Hypsizygus, Hypsizygus marmoreus (White beech mushroom) (Agaricus marmoreus)	plh1		TRANSMEM 53 72 Helical. {ECO:0000256|SAM:Phobius}.	O-acyltransferase activity [GO:0008374]	lipid metabolic process [GO:0006629]	integral component of membrane [GO:0016021]	5891.67	52	113.301	2	4	7.692	5	9.615	4	7.692	13	25	9	17.308	9	17.307	7.8728	F			7.8728
V2XIZ4	V2XIZ4_MONRO	unreviewed	Phospholipid:diacylglycerol acyltransferase	Moror_1504	F	Moniliophthora roreri (strain MCA 2997) (Cocoa frosty pod rot fungus) (Crinipellis roreri)	693	cellular organisms, Eukaryota, Fungi, Dikarya, Basidiomycota, Agaricomycotina, Agaricomycetes, Agaricomycetidae, Agaricales, Marasmiaceae, mitosporic Marasmiaceae, Moniliophthora, Moniliophthora roreri, Moniliophthora roreri (strain MCA 2997) (Cocoa frosty pod rot fungus) (Crinipellis roreri)			TRANSMEM 67 84 Helical. {ECO:0000256|SAM:Phobius}.	O-acyltransferase activity [GO:0008374]; phospholipid:diacylglycerol acyltransferase activity [GO:0046027]	ceramide metabolic process [GO:0006672]; lipid storage [GO:0019915]; triglyceride biosynthetic process [GO:0019432]	integral component of membrane [GO:0016021]; lipid particle [GO:0005811]; perinuclear endoplasmic reticulum [GO:0097038]	7727.64	66	117.085	6.5	1	1.515	6	9.091	11	16.667	18	27.273	11	16.667	17	25.758	10.8269	F			10.8269
A8N694	A8N694_COPC7	unreviewed	Phospholipid:diacylglycerol acyltransferase	CC1G_02002	F	Coprinopsis cinerea (strain Okayama-7 / 130 / ATCC MYA-4618 / FGSC 9003) (Inky cap fungus) (Hormographiella aspergillata)	673	cellular organisms, Eukaryota, Fungi, Dikarya, Basidiomycota, Agaricomycotina, Agaricomycetes, Agaricomycetidae, Agaricales, Psathyrellaceae, Coprinopsis, Coprinopsis cinerea (Inky cap fungus) (Hormographiella aspergillata), Coprinopsis cinerea (strain Okayama-7 / 130 / ATCC MYA-4618 / FGSC 9003) (Inky cap fungus) (Hormographiella aspergillata)			TRANSMEM 53 70 Helical. {ECO:0000256|SAM:Phobius}.	O-acyltransferase activity [GO:0008374]; phospholipid:diacylglycerol acyltransferase activity [GO:0046027]	ceramide metabolic process [GO:0006672]; lipid storage [GO:0019915]; triglyceride biosynthetic process [GO:0019432]	integral component of membrane [GO:0016021]; lipid particle [GO:0005811]; perinuclear endoplasmic reticulum [GO:0097038]	6244.1	52	120.079	3	2	3.846	7	13.462	6	11.538	15	28.846	11	21.154	13	25	9.838	F			9.838
A0A1C7LZM0	A0A1C7LZM0_GRIFR	unreviewed	Phospholipid:diacylglycerol acyltransferase	A0H81_10576	F	Grifola frondosa (Maitake) (Polyporus frondosus)	516	cellular organisms, Eukaryota, Fungi, Dikarya, Basidiomycota, Agaricomycotina, Agaricomycetes, Agaricomycetidae, Agaricales, Schizophyllaceae, Grifola.			TRANSMEM 64 81 Helical. {ECO:0000256|SAM:Phobius}.	O-acyltransferase activity [GO:0008374]	lipid metabolic process [GO:0006629]	integral component of membrane [GO:0016021]	7779.69	63	123.487	2.5	3	4.762	6	9.524	8	12.698	17	26.984	13	20.635	14	22.222	9.14	F			9.14
A0A146IDE7	A0A146IDE7_9AGAR	unreviewed	Phospholipid:diacylglycerol acyltransferase	MCHLO_14376	F	Mycena chlorophos	677	cellular organisms, Eukaryota, Fungi, Dikarya, Basidiomycota, Agaricomycotina, Agaricomycetes, Agaricomycetidae, Agaricales, Tricholomataceae, Mycena, Mycena chlorophos			TRANSMEM 54 71 Helical. {ECO:0000256|SAM:Phobius}.	O-acyltransferase activity [GO:0008374]	lipid metabolic process [GO:0006629]	integral component of membrane [GO:0016021]	6129.06	53	115.643	9	4	7.547	7	13.208	5	9.434	16	30.189	5	9.434	12	22.642	11.4115	F			11.4115
A0A166I9Z5	A0A166I9Z5_9HOMO	unreviewed	Phospholipid:diacylglycerol acyltransferase	FIBSPDRAFT_790464	F	Fibulorhizoctonia sp. CBS 109695	672	cellular organisms, Eukaryota, Fungi, Dikarya, Basidiomycota, Agaricomycotina, Agaricomycetes, Agaricomycetidae, Atheliales, Atheliaceae, mitosporic Atheliaceae, Fibulorhizoctonia.			TRANSMEM 61 78 Helical. {ECO:0000256|SAM:Phobius}.	O-acyltransferase activity [GO:0008374]	lipid metabolic process [GO:0006629]	integral component of membrane [GO:0016021]	6804.79	60	113.413	7.5	1	1.667	10	16.667	6	10	17	28.333	9	15	16	26.667	10.8086	F			10.8086
A0A0F7SFQ3	A0A0F7SFQ3_PHARH	unreviewed	Phospholipid:diacylglycerol acyltransferase		F	Phaffia rhodozyma (Yeast) (Xanthophyllomyces dendrorhous)	713	cellular organisms, Eukaryota, Fungi, Dikarya, Basidiomycota, Agaricomycotina, Tremellomycetes, Cystofilobasidiales, Mrakiaceae, Xanthophyllomyces, Phaffia rhodozyma (Yeast) (Xanthophyllomyces dendrorhous)			TRANSMEM 85 102 Helical. {ECO:0000256|SAM:Phobius}.	O-acyltransferase activity [GO:0008374]	lipid metabolic process [GO:0006629]	integral component of membrane [GO:0016021]	9190.49	84	109.411	8.5	1	1.19	12	14.286	3	3.571	16	19.048	7	8.333	15	17.857	10.935	F			10.935
J9VJ11	J9VJ11_CRYNH	unreviewed	Phospholipid:diacylglycerol acyltransferase	CNAG_05152	F	Cryptococcus neoformans var. grubii serotype A (strain H99 / ATCC 208821 / CBS 10515 / FGSC 9487) (Filobasidiella neoformans var. grubii)	732	cellular organisms, Eukaryota, Fungi, Dikarya, Basidiomycota, Agaricomycotina, Tremellomycetes, Tremellales (jelly fungi), Cryptococcaceae, Cryptococcus, Cryptococcus neoformans species complex, Cryptococcus neoformans (Filobasidiella neoformans), Cryptococcus neoformans var. grubii (Filobasidiella neoformans var. grubii), Cryptococcus neoformans var. grubii serotype A (strain H99 / ATCC 208821 /…			TRANSMEM 113 130 Helical. {ECO:0000256|SAM:Phobius}.	O-acyltransferase activity [GO:0008374]	lipid metabolic process [GO:0006629]	integral component of membrane [GO:0016021]	12477.9	112	111.41	7	4	3.571	10	8.929	7	6.25	21	18.75	12	10.714	17	15.179	10.3622	F			10.3622
A0A1B9IZE3	A0A1B9IZE3_9TREE	unreviewed	Phospholipid:diacylglycerol acyltransferase	L486_00541	F	Kwoniella mangroviensis CBS 10435	733	cellular organisms, Eukaryota, Fungi, Dikarya, Basidiomycota, Agaricomycotina, Tremellomycetes, Tremellales, Cryptococcaceae, Kwoniella.			TRANSMEM 125 142 Helical. {ECO:0000256|SAM:Phobius}.	O-acyltransferase activity [GO:0008374]	lipid metabolic process [GO:0006629]	integral component of membrane [GO:0016021]	13976.8	124	112.716	7.5	5	4.032	15	12.097	7	5.645	27	21.774	17	13.71	22	17.742	10.2649	F			10.2649
A0A1B9G3M3	A0A1B9G3M3_9TREE	unreviewed	Phospholipid:diacylglycerol acyltransferase	I302_05408	F	Kwoniella bestiolae CBS 10118	739	cellular organisms, Eukaryota, Fungi, Dikarya, Basidiomycota, Agaricomycotina, Tremellomycetes, Tremellales, Cryptococcaceae, Kwoniella.			TRANSMEM 125 142 Helical. {ECO:0000256|SAM:Phobius}.	O-acyltransferase activity [GO:0008374]	lipid metabolic process [GO:0006629]	integral component of membrane [GO:0016021]	14043.9	124	113.257	9.5	5	4.032	18	14.516	7	5.645	30	24.194	18	14.516	25	20.161	10.4184	F			10.4184
A0A1A6A518	A0A1A6A518_9TREE	unreviewed	Phospholipid:diacylglycerol acyltransferase	I303_04496	F	Kwoniella dejecticola CBS 10117	747	cellular organisms, Eukaryota, Fungi, Dikarya, Basidiomycota, Agaricomycotina, Tremellomycetes, Tremellales, Cryptococcaceae, Kwoniella.			TRANSMEM 122 139 Helical. {ECO:0000256|SAM:Phobius}.	O-acyltransferase activity [GO:0008374]	lipid metabolic process [GO:0006629]	integral component of membrane [GO:0016021]	13648.5	121	112.798	9	4	3.306	17	14.05	7	5.785	28	23.14	17	14.05	24	19.835	10.4514	F			10.4514
A0A1B9I3A0	A0A1B9I3A0_9TREE	unreviewed	Phospholipid:diacylglycerol acyltransferase	I206_04516	F	Kwoniella pini CBS 10737	738	cellular organisms, Eukaryota, Fungi, Dikarya, Basidiomycota, Agaricomycotina, Tremellomycetes, Tremellales, Cryptococcaceae, Kwoniella.			TRANSMEM 119 136 Helical. {ECO:0000256|SAM:Phobius}.	O-acyltransferase activity [GO:0008374]	lipid metabolic process [GO:0006629]	integral component of membrane [GO:0016021]	13656.6	118	115.734	11	4	3.39	17	14.407	9	7.627	30	25.424	17	14.407	26	22.034	10.6556	F			10.6556
A0A1B9H613	A0A1B9H613_9TREE	unreviewed	Phospholipid:diacylglycerol acyltransferase	I317_07513	F	Kwoniella heveanensis CBS 569	768	cellular organisms, Eukaryota, Fungi, Dikarya, Basidiomycota, Agaricomycotina, Tremellomycetes, Tremellales, Cryptococcaceae, Kwoniella.			TRANSMEM 148 165 Helical. {ECO:0000256|SAM:Phobius}.	O-acyltransferase activity [GO:0008374]	lipid metabolic process [GO:0006629]	integral component of membrane [GO:0016021]	16431.5	147	111.779	12.5	5	3.401	16	10.884	11	7.483	32	21.769	17	11.565	27	18.367	10.7957	F			10.7957
A0A1E3JZK2	A0A1E3JZK2_9TREE	unreviewed	Phospholipid:diacylglycerol acyltransferase	L198_01448	F	Tsuchiyaea wingfieldii CBS 7118	742	cellular organisms, Eukaryota, Fungi, Dikarya, Basidiomycota, Agaricomycotina, Tremellomycetes, Tremellales, Cryptococcaceae, Tsuchiyaea.			TRANSMEM 115 132 Helical. {ECO:0000256|SAM:Phobius}.	transferase activity, transferring acyl groups [GO:0016746]	lipid metabolic process [GO:0006629]	integral component of membrane [GO:0016021]	12786.4	114	112.162	9	4	3.509	13	11.404	8	7.018	25	21.93	14	12.281	21	18.422	10.5207	F			10.5207
R9AHC9	R9AHC9_WALI9	unreviewed	Phospholipid:diacylglycerol acyltransferase	J056_003834	F	Wallemia ichthyophaga (strain EXF-994 / CBS 113033)	688	cellular organisms, Eukaryota, Fungi, Dikarya, Basidiomycota, Agaricomycotina, Wallemiomycetes, Wallemiales, Wallemiales incertae sedis, Wallemia, Wallemia ichthyophaga, Wallemia ichthyophaga (strain EXF-994 / CBS 113033)			TRANSMEM 82 102 Helical. {ECO:0000256|SAM:Phobius}.	O-acyltransferase activity [GO:0008374]	lipid metabolic process [GO:0006629]	integral component of membrane [GO:0016021]	9386.67	81	115.885	9	4	4.938	10	12.346	8	9.877	22	27.16	11	13.58	18	22.223	10.8025	F			10.8025
M7WT53	M7WT53_RHOT1	unreviewed	Phospholipid:diacylglycerol acyltransferase	RHTO_01945	F	Rhodosporidium toruloides (strain NP11) (Yeast) (Rhodotorula gracilis)	736	cellular organisms, Eukaryota, Fungi, Dikarya, Basidiomycota, Pucciniomycotina, Microbotryomycetes, Sporidiobolales, Sporidiobolaceae, Rhodotorula, Rhodosporidium toruloides (Yeast) (Rhodotorula gracilis), Rhodosporidium toruloides (strain NP11) (Yeast) (Rhodotorula gracilis)			TRANSMEM 113 130 Helical. {ECO:0000256|SAM:Phobius}.	O-acyltransferase activity [GO:0008374]; phospholipid:diacylglycerol acyltransferase activity [GO:0046027]	ceramide metabolic process [GO:0006672]; lipid storage [GO:0019915]; triglyceride biosynthetic process [GO:0019432]	integral component of membrane [GO:0016021]; lipid particle [GO:0005811]; perinuclear endoplasmic reticulum [GO:0097038]	12751.4	112	113.852	6.5	1	0.893	11	9.821	13	11.607	25	22.321	18	16.071	24	21.428	10.5753	F			10.5753
A0A0M8MSS8	A0A0M8MSS8_9BASI	unreviewed	Phospholipid:diacylglycerol acyltransferase	Malapachy_0548	F	Malassezia pachydermatis	617	cellular organisms, Eukaryota, Fungi, Dikarya, Basidiomycota, Ustilaginomycotina, Malasseziomycetes, Malasseziales, Malasseziaceae, Malassezia, Malassezia pachydermatis			TRANSMEM 16 33 Helical. {ECO:0000256|SAM:Phobius}.	O-acyltransferase activity [GO:0008374]	lipid metabolic process [GO:0006629]	integral component of membrane [GO:0016021]	1723.93	15	114.928	2.5	1	6.667	0	0	2	13.333	3	20	0	0	2	13.333	11.1476	F			11.1476
R9P2L8	R9P2L8_PSEHS	unreviewed	Phospholipid:diacylglycerol acyltransferase	PHSY_003152	F	Pseudozyma hubeiensis (strain SY62) (Yeast)	731	cellular organisms, Eukaryota, Fungi, Dikarya, Basidiomycota, Ustilaginomycotina, Ustilaginomycetes, Ustilaginales, Ustilaginaceae, Pseudozyma, Pseudozyma hubeiensis, Pseudozyma hubeiensis (strain SY62) (Yeast)			TRANSMEM 106 123 Helical. {ECO:0000256|SAM:Phobius}.	O-acyltransferase activity [GO:0008374]; phospholipid:diacylglycerol acyltransferase activity [GO:0046027]	ceramide metabolic process [GO:0006672]; lipid storage [GO:0019915]; triglyceride biosynthetic process [GO:0019432]	integral component of membrane [GO:0016021]; lipid particle [GO:0005811]; perinuclear endoplasmic reticulum [GO:0097038]	11599.7	105	110.474	10.5	7	6.667	5	4.762	9	8.571	21	20	7	6.667	14	13.333	11.2401	F			11.2401
A0A0C9MRY1	A0A0C9MRY1_9FUNG	unreviewed	Phospholipid/diacylglycerol acyltransferase	MAM1_0330c09747	F	Mucor ambiguus	731	cellular organisms, Eukaryota, Fungi, Fungi incertae sedis, Mucoromycotina, Mucorales (pin moulds), Mucorineae, Mucoraceae, Mucor, Mucor ambiguus			TRANSMEM 72 89 Helical. {ECO:0000256|SAM:Phobius}.	O-acyltransferase activity [GO:0008374]	lipid metabolic process [GO:0006629]	integral component of membrane [GO:0016021]	8240.3	71	116.061	6.5	1	1.408	9	12.676	5	7.042	15	21.127	8	11.268	14	19.718	10.7257	F			10.7257
A0A0C9MHE3	A0A0C9MHE3_9FUNG	unreviewed	Phospholipid/diacylglycerol acyltransferase	MAM1_0134d06212	F	Mucor ambiguus	682	cellular organisms, Eukaryota, Fungi, Fungi incertae sedis, Mucoromycotina, Mucorales (pin moulds), Mucorineae, Mucoraceae, Mucor, Mucor ambiguus			TRANSMEM 49 66 Helical. {ECO:0000256|SAM:Phobius}.	O-acyltransferase activity [GO:0008374]	lipid metabolic process [GO:0006629]	integral component of membrane [GO:0016021]	5367.24	48	111.817	6	0	0	5	10.417	6	12.5	11	22.917	5	10.417	11	22.917	11.269	F			11.269
A0A015JIJ4	A0A015JIJ4_9GLOM	unreviewed	Phospholipid:diacylglycerol acyltransferase	RirG_097320	F	Rhizophagus irregularis DAOM 197198w	690	cellular organisms, Eukaryota, Fungi, Glomeromycota, Glomeromycetes, Glomerales, Glomeraceae, Rhizophagus, Rhizophagus irregularis, Rhizophagus irregularis DAOM 197198w			TRANSMEM 81 98 Helical. {ECO:0000256|SAM:Phobius}.	O-acyltransferase activity [GO:0008374]	lipid metabolic process [GO:0006629]	integral component of membrane [GO:0016021]	9422.32	80	117.779	7	2	2.5	5	6.25	14	17.5	21	26.25	13	16.25	19	23.75	11.3938	F			11.3938
S7W5F6	S7W5F6_SPRLO	unreviewed	Phospholipid:diacylglycerol acyltransferase	SLOPH_1447	F	Spraguea lophii (strain 42_110) (Microsporidian parasite)	520	cellular organisms, Eukaryota, Fungi, Microsporidia, Apansporoblastina, Spraguidae, Spraguea, Spraguea lophii, Spraguea lophii (strain 42_110) (Microsporidian parasite)			TRANSMEM 12 31 Helical. {ECO:0000256|SAM:Phobius}.	O-acyltransferase activity [GO:0008374]; phospholipid:diacylglycerol acyltransferase activity [GO:0046027]	ceramide metabolic process [GO:0006672]; lipid storage [GO:0019915]; triglyceride biosynthetic process [GO:0019432]	integral component of membrane [GO:0016021]; lipid particle [GO:0005811]; perinuclear endoplasmic reticulum [GO:0097038]	1364.71	11	124.065	3	0	0	2	18.182	1	9.091	3	27.273	0	0	3	27.273	11.8231	F			11.8231
H8ZAV7	H8ZAV7_NEMS1	unreviewed	Phospholipid:diacylglycerol acyltransferase	NERG_00706	F	Nematocida sp. 1 (strain ERTm2 / ATCC PRA-371) (Nematode killer fungus)	612	cellular organisms, Eukaryota, Fungi, Microsporidia, Microsporidia incertae sedis, Nematocida, Nematocida sp. 1, Nematocida sp. 1 (strain ERTm2 / ATCC PRA-371) (Nematode killer fungus)			TRANSMEM 46 64 Helical. {ECO:0000256|SAM:Phobius}.	O-acyltransferase activity [GO:0008374]; phospholipid:diacylglycerol acyltransferase activity [GO:0046027]	ceramide metabolic process [GO:0006672]; lipid storage [GO:0019915]; triglyceride biosynthetic process [GO:0019432]	integral component of membrane [GO:0016021]; lipid particle [GO:0005811]; perinuclear endoplasmic reticulum [GO:0097038]	5599.48	45	124.433	11	2	4.444	7	15.556	8	17.778	17	37.778	5	11.111	15	33.334	10.9388	F			10.9388
A0A177EB57	A0A177EB57_9MICR	unreviewed	Phospholipid:diacylglycerol acyltransferase	NEIG_01462	F	Nematocida sp. ERTm5	598	cellular organisms, Eukaryota, Fungi, Microsporidia, Microsporidia incertae sedis, Nematocida, Nematocida sp. ERTm5			TRANSMEM 44 62 Helical. {ECO:0000256|SAM:Phobius}.	O-acyltransferase activity [GO:0008374]	lipid metabolic process [GO:0006629]	integral component of membrane [GO:0016021]	5136.05	43	119.443	9	0	0	11	25.581	4	9.302	15	34.884	6	13.953	15	34.883	10.8668	F			10.8668
A0A177EHL2	A0A177EHL2_9MICR	unreviewed	Phospholipid:diacylglycerol acyltransferase	NEDG_02190	F	Nematocida sp. JUm2807	579	cellular organisms, Eukaryota, Fungi, Microsporidia, Microsporidia incertae sedis, Nematocida, Nematocida sp. JUm2807			TRANSMEM 34 52 Helical. {ECO:0000256|SAM:Phobius}.	O-acyltransferase activity [GO:0008374]	lipid metabolic process [GO:0006629]	integral component of membrane [GO:0016021]	3989.7	33	120.9	6	0	0	7	21.212	4	12.121	11	33.333	5	15.152	11	33.333	10.666	F			10.666
I3ENA6	I3ENA6_NEMP1	unreviewed	Phospholipid:diacylglycerol acyltransferase	NEPG_01706	F	Nematocida parisii (strain ERTm1 / ATCC PRA-289) (Nematode killer fungus)	408	cellular organisms, Eukaryota, Fungi, Microsporidia, Nematocida.			TRANSMEM 48 66 Helical. {ECO:0000256|SAM:Phobius}.	O-acyltransferase activity [GO:0008374]	lipid metabolic process [GO:0006629]	integral component of membrane [GO:0016021]	5624.61	47	119.673	7	0	0	12	25.532	4	8.511	16	34.043	9	19.149	16	34.043	10.3296	F			10.3296
A0A1C7NLU5	A0A1C7NLU5_9FUNG	unreviewed	Phospholipid:diacylglycerol acyltransferase	A0J61_02108	F	Choanephora cucurbitarum	671	cellular organisms, Eukaryota, Fungi, Mucoromycota, Mucoromycotina, Mucorales, Mucorineae, Choanephoraceae, Choanephoroideae, Choanephora.			TRANSMEM 46 63 Helical. {ECO:0000256|SAM:Phobius}.	O-acyltransferase activity [GO:0008374]	lipid metabolic process [GO:0006629]	integral component of membrane [GO:0016021]	5459.37	45	121.319	7	0	0	5	11.111	7	15.556	12	26.667	5	11.111	12	26.667	11.5778	F			11.5778
H6V961	H6V961_CHLRE	unreviewed	Phospholipid:diacylglycerol transferase	PDAT1	P	Chlamydomonas reinhardtii (Chlamydomonas smithii)	1040	cellular organisms, Eukaryota, Viridiplantae, Chlorophyta, Chlorophyceae, Chlamydomonadales, Chlamydomonadaceae, Chlamydomonas, Chlamydomonas reinhardtii (Chlamydomonas smithii)	PDAT1		TRANSMEM 72 93 Helical. {ECO:0000256|SAM:Phobius}.	O-acyltransferase activity [GO:0008374]	lipid metabolic process [GO:0006629]	integral component of membrane [GO:0016021]	7608.21	71	107.158	13	8	11.268	6	8.451	6	8.451	20	28.169	3	4.225	12	16.902	12.2626	P					12.2626
C1MUR3	C1MUR3_MICPC	unreviewed	Lecithin:cholesterol acyltransferase	MICPUCDRAFT_58904	P	Micromonas pusilla (strain CCMP1545) (Picoplanktonic green alga)	685	cellular organisms, Eukaryota, Viridiplantae, Chlorophyta, prasinophytes, Mamiellophyceae, Mamiellales, Mamiellaceae, Micromonas, Micromonas pusilla (Picoplanktonic green alga), Micromonas pusilla (strain CCMP1545) (Picoplanktonic green alga)			TRANSMEM 72 94 Helical. {ECO:0000256|SAM:Phobius}.				7538.56	71	106.177	12	0	0	7	9.859	11	15.493	18	25.352	6	8.451	18	25.352	12.1355	P					12.1355
K8EJR9	K8EJR9_9CHLO	unreviewed	Phospholipid:diacylglycerol acyltransferase	Bathy10g01290	P	Bathycoccus prasinos	747	cellular organisms, Eukaryota, Viridiplantae, Chlorophyta, prasinophytes, Mamiellophyceae, Mamiellales, Bathycoccaceae, Bathycoccus, Bathycoccus prasinos			TRANSMEM 89 113 Helical. {ECO:0000256|SAM:Phobius}.	O-acyltransferase activity [GO:0008374]	lipid metabolic process [GO:0006629]	integral component of membrane [GO:0016021]	10354.6	88	117.666	11	2	2.273	14	15.909	14	15.909	30	34.091	18	20.455	28	31.818	10.8996	P					10.8996
A0A173GQ96	A0A173GQ96_9CHLO	unreviewed	Phospholipid: diacylglycerol acyltransferase (EC 2.3.1.20) (Phospholipid:diacylglycerol acyltransferase) (EC 2.3.1.158)	PDAT	P	Lobosphaera incisa	691	cellular organisms, Eukaryota, Viridiplantae, Chlorophyta, Trebouxiophyceae, Chlorellales, Chlorellaceae, Lobosphaera, Lobosphaera incisa	PDAT		TRANSMEM 68 93 Helical. {ECO:0000256|SAM:Phobius}.	diacylglycerol O-acyltransferase activity [GO:0004144]; phospholipid:diacylglycerol acyltransferase activity [GO:0046027]	lipid metabolic process [GO:0006629]	integral component of membrane [GO:0016021]	7139.05	67	106.553	10	4	5.97	11	16.418	3	4.478	18	26.866	6	8.955	14	20.896	11.027	P					11.027
A0A0V0ISY4	A0A0V0ISY4_SOLCH	unreviewed	Putative phospholipid:diacylglycerol acyltransferase 1-like		P	Solanum chacoense (Chaco potato)	516	cellular organisms, Eukaryota, Viridiplantae, Streptophyta, Embryophyta, Tracheophyta, Spermatophyta, Magnoliophyta, eudicotyledons, Gunneridae Pentapetalae, asterids, lamiids, Solanales, Solanaceae, Solanoideae Solaneae, Solanum.			TRANSMEM 27 47 Helical. {ECO:0000256|SAM:Phobius}.	O-acyltransferase activity [GO:0008374]	lipid metabolic process [GO:0006629]	integral component of membrane [GO:0016021]	2712.09	26	104.311	-2	0	0	0	0	2	7.692	2	7.692	4	15.385	2	7.692	4.0626	P					4.0626
A0A0B2QHW1	A0A0B2QHW1_GLYSO	unreviewed	Putative phospholipid:diacylglycerol acyltransferase 2	glysoja_006580	P	Glycine soja (Wild soybean)	624	cellular organisms, Eukaryota, Viridiplantae, Streptophyta, Embryophyta, Tracheophyta, Spermatophyta, Magnoliophyta, eudicotyledons, Gunneridae Pentapetalae, rosids, fabids, Fabales, Fabaceae, Papilionoideae Phaseoleae, Glycine, Soja.			TRANSMEM 58 80 Helical. {ECO:0000256|SAM:Phobius}.	O-acyltransferase activity [GO:0008374]; phospholipid:diacylglycerol acyltransferase activity [GO:0046027]	lipid metabolic process [GO:0006629]	integral component of membrane [GO:0016021]	6798	57	119.263	9	2	3.509	12	21.053	3	5.263	17	29.825	7	12.281	15	26.316	10.541	P					10.541
A0A0B2RWA4	A0A0B2RWA4_GLYSO	unreviewed	Putative phospholipid:diacylglycerol acyltransferase 2	glysoja_008230	P	Glycine soja (Wild soybean)	538	cellular organisms, Eukaryota, Viridiplantae, Streptophyta, Embryophyta, Tracheophyta, Spermatophyta, Magnoliophyta, eudicotyledons, Gunneridae Pentapetalae, rosids, fabids, Fabales, Fabaceae, Papilionoideae Phaseoleae, Glycine, Soja.			TRANSMEM 7 33 Helical. {ECO:0000256|SAM:Phobius}.	O-acyltransferase activity [GO:0008374]; phospholipid:diacylglycerol acyltransferase activity [GO:0046027]	lipid metabolic process [GO:0006629]	integral component of membrane [GO:0016021]	820.92	6	136.82	-1	0	0	0	0	1	16.667	1	16.667	2	33.333	1	16.667	4.1843	P					4.1843
A0A061GLA8	A0A061GLA8_THECC	unreviewed	Phospholipid:diacylglycerol acyltransferase isoform 2	TCM_037574	P	Theobroma cacao (Cacao) (Cocoa)	517	cellular organisms, Eukaryota, Viridiplantae, Streptophyta, Embryophyta, Tracheophyta, Spermatophyta, Magnoliophyta, eudicotyledons, Gunneridae Pentapetalae, rosids, malvids, Malvales, Malvaceae, Byttnerioideae Theobroma.			TRANSMEM 27 47 Helical. {ECO:0000256|SAM:Phobius}.	O-acyltransferase activity [GO:0008374]	lipid metabolic process [GO:0006629]	integral component of membrane [GO:0016021]	2680.03	26	103.078	-2	0	0	0	0	2	7.692	2	7.692	4	15.385	2	7.692	4.0626	P					4.0626
A0A061GCU1	A0A061GCU1_THECC	unreviewed	Phospholipid:diacylglycerol acyltransferase isoform 3	TCM_029105	P	Theobroma cacao (Cacao) (Cocoa)	535	cellular organisms, Eukaryota, Viridiplantae, Streptophyta, Embryophyta, Tracheophyta, Spermatophyta, Magnoliophyta, eudicotyledons, Gunneridae Pentapetalae, rosids, malvids, Malvales, Malvaceae, Byttnerioideae Theobroma.			TRANSMEM 61 85 Helical. {ECO:0000256|SAM:Phobius}.	O-acyltransferase activity [GO:0008374]	lipid metabolic process [GO:0006629]	integral component of membrane [GO:0016021]	6968.73	60	116.146	4.5	3	5	15	25	3	5	21	35	15	25	18	30	9.9946	P					9.9946
A0A103YHM9	A0A103YHM9_CYNCS	unreviewed	Lecithin:cholesterol/phospholipid:diacylglycerol acyltransferase	Ccrd_012318	P	Cynara cardunculus var. scolymus (Artichoke) (Cynara scolymus)	614	cellular organisms, Eukaryota, Viridiplantae, Streptophyta, Embryophyta, Tracheophyta, Spermatophyta, Magnoliophyta, eudicotyledons, Gunneridae, Pentapetalae, asterids, campanulids, Asterales, Asteraceae, Carduoideae, Cardueae, Carduinae, Cynara.			TRANSMEM 57 78 Helical. {ECO:0000256|SAM:Phobius}.	O-acyltransferase activity [GO:0008374]	lipid metabolic process [GO:0006629]	integral component of membrane [GO:0016021]	6660.62	56	118.94	2	0	0	7	12.5	6	10.714	13	23.214	11	19.643	13	23.214	8.499	P					8.499
A0A103XLP2	A0A103XLP2_CYNCS	unreviewed	Lecithin:cholesterol/phospholipid:diacylglycerol acyltransferase	Ccrd_005030	P	Cynara cardunculus var. scolymus (Artichoke) (Cynara scolymus)	602	cellular organisms, Eukaryota, Viridiplantae, Streptophyta, Embryophyta, Tracheophyta, Spermatophyta, Magnoliophyta, eudicotyledons, Gunneridae, Pentapetalae, asterids, campanulids, Asterales, Asteraceae, Carduoideae, Cardueae, Carduinae, Cynara.			TRANSMEM 47 69 Helical. {ECO:0000256|SAM:Phobius}.	O-acyltransferase activity [GO:0008374]	lipid metabolic process [GO:0006629]	integral component of membrane [GO:0016021]	5534.07	46	120.306	1	0	0	9	19.565	5	10.87	14	30.435	13	28.261	14	30.435	9.0714	P					9.0714
A0A103Y285	A0A103Y285_CYNCS	unreviewed	Lecithin:cholesterol/phospholipid:diacylglycerol acyltransferase	Ccrd_020577	P	Cynara cardunculus var. scolymus (Artichoke) (Cynara scolymus)	684	cellular organisms, Eukaryota, Viridiplantae, Streptophyta, Embryophyta, Tracheophyta, Spermatophyta, Magnoliophyta, eudicotyledons, Gunneridae, Pentapetalae, asterids, campanulids, Asterales, Asteraceae, Carduoideae, Cardueae, Carduinae, Cynara.			TRANSMEM 68 89 Helical. {ECO:0000256|SAM:Phobius}.	O-acyltransferase activity [GO:0008374]	lipid metabolic process [GO:0006629]	integral component of membrane [GO:0016021]	7612.38	67	113.618	8.5	5	7.463	9	13.433	5	7.463	19	28.358	8	11.94	14	20.896	10.691	P					10.691
A0A109NHA4	A0A109NHA4_PUNGR	unreviewed	Putative phospholipid:diacylglycerol acyltransferase 1		P	Punica granatum (Pomegranate)	683	cellular organisms, Eukaryota, Viridiplantae, Streptophyta, Embryophyta, Tracheophyta, Spermatophyta, Magnoliophyta, eudicotyledons, Gunneridae, Pentapetalae, rosids, malvids, Myrtales, Lythraceae, Punica.			TRANSMEM 70 91 Helical. {ECO:0000256|SAM:Phobius}.	O-acyltransferase activity [GO:0008374]	lipid metabolic process [GO:0006629]	integral component of membrane [GO:0016021]	7720.73	69	111.895	8	2	2.899	8	11.594	5	7.246	15	21.739	6	8.696	13	18.84	10.8154	P					10.8154
A0A1D1XPP3	A0A1D1XPP3_9ARAE	unreviewed	Phospholipid:diacylglycerol acyltransferase 1	g.71141	P	Anthurium amnicola	678	cellular organisms, Eukaryota, Viridiplantae, Streptophyta, Embryophyta, Tracheophyta, Spermatophyta, Magnoliophyta, Liliopsida, Araceae, Pothoideae, Potheae, Anthurium.			TRANSMEM 57 75 Helical. {ECO:0000256|SAM:Phobius}.	O-acyltransferase activity [GO:0008374]	lipid metabolic process [GO:0006629]	integral component of membrane [GO:0016021]	5922.63	56	105.761	2	0	0	6	10.714	6	10.714	12	21.429	10	17.857	12	21.428	9.4138	P					9.4138
A0A199VBV6	A0A199VBV6_ANACO	unreviewed	Phospholipid:diacylglycerol acyltransferase 1	ACMD2_24488	P	Ananas comosus (Pineapple) (Ananas ananas)	906	cellular organisms, Eukaryota, Viridiplantae, Streptophyta, Embryophyta, Tracheophyta, Spermatophyta, Magnoliophyta, Liliopsida, Poales, Bromeliaceae, Bromelioideae, Ananas.			TRANSMEM 59 80 Helical. {ECO:0000256|SAM:Phobius}.	O-acyltransferase activity [GO:0008374]	lipid metabolic process [GO:0006629]	integral component of membrane [GO:0016021]	6356.22	58	109.59	6	0	0	6	10.345	7	12.069	13	22.414	7	12.069	13	22.414	11.0302	P					11.0302
A0A151TNI5	A0A151TNI5_CAJCA	unreviewed	Phospholipid:diacylglycerol acyltransferase	KK1_022259	P	Cajanus cajan (Pigeon pea) (Cajanus indicus)	615	cellular organisms, Eukaryota, Viridiplantae, Streptophyta, Streptophytina, Embryophyta, Tracheophyta, Euphyllophyta, Spermatophyta, Magnoliophyta, Mesangiospermae, eudicotyledons, Gunneridae, Pentapetalae, rosids, fabids, Fabales, Fabaceae, Papilionoideae, Phaseoleae, Cajanus, Cajanus cajan (Pigeon pea) (Cajanus indicus)			TRANSMEM 45 67 Helical. {ECO:0000256|SAM:Phobius}.	O-acyltransferase activity [GO:0008374]	lipid metabolic process [GO:0006629]	integral component of membrane [GO:0016021]	5344.36	44	121.463	4	0	0	6	13.636	4	9.091	10	22.727	6	13.636	10	22.727	9.5656	P					9.5656
A0A0B2P1A5	A0A0B2P1A5_GLYSO	unreviewed	Phospholipid:diacylglycerol acyltransferase 1 (EC 2.3.1.158)	glysoja_009594	P	Glycine soja (Wild soybean)	676	cellular organisms, Eukaryota, Viridiplantae, Streptophyta, Streptophytina, Embryophyta, Tracheophyta, Euphyllophyta, Spermatophyta, Magnoliophyta, Mesangiospermae, eudicotyledons, Gunneridae, Pentapetalae, rosids, fabids, Fabales, Fabaceae, Papilionoideae, Phaseoleae, Glycine, Soja, Glycine soja (Wild soybean)			TRANSMEM 60 81 Helical. {ECO:0000256|SAM:Phobius}.	O-acyltransferase activity [GO:0008374]; phospholipid:diacylglycerol acyltransferase activity [GO:0046027]	lipid metabolic process [GO:0006629]	integral component of membrane [GO:0016021]	6836.63	59	115.875	4	0	0	13	22.034	4	6.78	17	28.814	13	22.034	17	28.814	10.0708	P					10.0708
A0A151SST9	A0A151SST9_CAJCA	unreviewed	Phospholipid:diacylglycerol acyltransferase	KK1_004144	P	Cajanus cajan (Pigeon pea) (Cajanus indicus)	669	cellular organisms, Eukaryota, Viridiplantae, Streptophyta, Streptophytina, Embryophyta, Tracheophyta, Euphyllophyta, Spermatophyta, Magnoliophyta, Mesangiospermae, eudicotyledons, Gunneridae, Pentapetalae, rosids, fabids, Fabales, Fabaceae, Papilionoideae, Phaseoleae, Cajanus, Cajanus cajan (Pigeon pea) (Cajanus indicus)			TRANSMEM 50 71 Helical. {ECO:0000256|SAM:Phobius}.	O-acyltransferase activity [GO:0008374]	lipid metabolic process [GO:0006629]	integral component of membrane [GO:0016021]	5847.71	49	119.341	4	0	0	10	20.408	5	10.204	15	30.612	11	22.449	15	30.612	10.2029	P					10.2029
A0A0B2RYV7	A0A0B2RYV7_GLYSO	unreviewed	Phospholipid:diacylglycerol acyltransferase 1 (EC 2.3.1.158)	glysoja_020724	P	Glycine soja (Wild soybean)	668	cellular organisms, Eukaryota, Viridiplantae, Streptophyta, Streptophytina, Embryophyta, Tracheophyta, Euphyllophyta, Spermatophyta, Magnoliophyta, Mesangiospermae, eudicotyledons, Gunneridae, Pentapetalae, rosids, fabids, Fabales, Fabaceae, Papilionoideae, Phaseoleae, Glycine, Soja, Glycine soja (Wild soybean)			TRANSMEM 46 70 Helical. {ECO:0000256|SAM:Phobius}.	O-acyltransferase activity [GO:0008374]; phospholipid:diacylglycerol acyltransferase activity [GO:0046027]	lipid metabolic process [GO:0006629]	integral component of membrane [GO:0016021]	5150.8	45	114.462	6.5	1	2.222	11	24.444	3	6.667	15	33.333	8	17.778	14	31.111	10.7143	P					10.7143
A0A0B2PET9	A0A0B2PET9_GLYSO	unreviewed	Phospholipid:diacylglycerol acyltransferase 1 (EC 2.3.1.158)	glysoja_032465	P	Glycine soja (Wild soybean)	668	cellular organisms, Eukaryota, Viridiplantae, Streptophyta, Streptophytina, Embryophyta, Tracheophyta, Euphyllophyta, Spermatophyta, Magnoliophyta, Mesangiospermae, eudicotyledons, Gunneridae, Pentapetalae, rosids, fabids, Fabales, Fabaceae, Papilionoideae, Phaseoleae, Glycine, Soja, Glycine soja (Wild soybean)			TRANSMEM 49 67 Helical. {ECO:0000256|SAM:Phobius}.	O-acyltransferase activity [GO:0008374]; phospholipid:diacylglycerol acyltransferase activity [GO:0046027]	lipid metabolic process [GO:0006629]	integral component of membrane [GO:0016021]	5670.68	48	118.139	7	0	0	10	20.833	5	10.417	15	31.25	8	16.667	15	31.25	10.7855	P					10.7855
H6TDY2	H6TDY2_RICCO	unreviewed	Phospholipid:diacylglycerol acyltransferase	PDAT1	P	Ricinus communis (Castor bean)	685	cellular organisms, Eukaryota, Viridiplantae, Streptophyta, Streptophytina, Embryophyta, Tracheophyta, Euphyllophyta, Spermatophyta, Magnoliophyta, Mesangiospermae, eudicotyledons, Gunneridae, Pentapetalae, rosids, fabids, Malpighiales, Euphorbiaceae, Acalyphoideae, Acalypheae, Ricinus, Ricinus communis (Castor bean)	PDAT1		TRANSMEM 65 86 Helical. {ECO:0000256|SAM:Phobius}.	O-acyltransferase activity [GO:0008374]	lipid metabolic process [GO:0006629]	integral component of membrane [GO:0016021]	7490.23	64	117.035	1.5	1	1.562	13	20.312	2	3.125	16	25	14	21.875	15	23.437	8.484	P					8.484
F8RNW5	F8RNW5_RICCO	unreviewed	Phospholipid:diacylglycerol acyltransferase 1-2	PDAT1-2	P	Ricinus communis (Castor bean)	660	cellular organisms, Eukaryota, Viridiplantae, Streptophyta, Streptophytina, Embryophyta, Tracheophyta, Euphyllophyta, Spermatophyta, Magnoliophyta, Mesangiospermae, eudicotyledons, Gunneridae, Pentapetalae, rosids, fabids, Malpighiales, Euphorbiaceae, Acalyphoideae, Acalypheae, Ricinus, Ricinus communis (Castor bean)	PDAT1-2		TRANSMEM 39 61 Helical. {ECO:0000256|SAM:Phobius}.	O-acyltransferase activity [GO:0008374]	lipid metabolic process [GO:0006629]	integral component of membrane [GO:0016021]	4811.59	38	126.621	8	0	0	8	21.053	7	18.421	15	39.474	7	18.421	15	39.474	11.4229	P					11.4229
H6TBK7	H6TBK7_JATCU	unreviewed	Phospholipid:diacylglycerol acyltransferase (EC 2.3.1.158)	PDAT	P	Jatropha curcas (Barbados nut)	670	cellular organisms, Eukaryota, Viridiplantae, Streptophyta, Streptophytina, Embryophyta, Tracheophyta, Euphyllophyta, Spermatophyta, Magnoliophyta, Mesangiospermae, eudicotyledons, Gunneridae, Pentapetalae, rosids, fabids, Malpighiales, Euphorbiaceae, Crotonoideae, Jatropheae, Jatropha, Jatropha curcas (Barbados nut)	PDAT		TRANSMEM 52 71 Helical. {ECO:0000256|SAM:Phobius}.	O-acyltransferase activity [GO:0008374]; phospholipid:diacylglycerol acyltransferase activity [GO:0046027]	lipid metabolic process [GO:0006629]	integral component of membrane [GO:0016021]	6113.93	51	119.881	5.5	1	1.961	10	19.608	6	11.765	17	33.333	11	21.569	16	31.373	10.4271	P					10.4271
V5LWK6	V5LWK6_LINUS	unreviewed	Phospholipid:diacylglycerol acyltransferases 2	PDAT2	P	Linum usitatissimum (Flax) (Linum humile)	714	cellular organisms, Eukaryota, Viridiplantae, Streptophyta, Streptophytina, Embryophyta, Tracheophyta, Euphyllophyta, Spermatophyta, Magnoliophyta, Mesangiospermae, eudicotyledons, Gunneridae, Pentapetalae, rosids, fabids, Malpighiales, Linaceae, Linum, Linum usitatissimum (Flax) (Linum humile)	PDAT2		TRANSMEM 94 121 Helical. {ECO:0000256|SAM:Phobius}.	O-acyltransferase activity [GO:0008374]	lipid metabolic process [GO:0006629]	integral component of membrane [GO:0016021]	10127.1	93	108.893	7	0	0	15	16.129	11	11.828	26	27.957	19	20.43	26	27.957	10.6082	P					10.6082
V5LY10	V5LY10_LINUS	unreviewed	Phospholipid:diacylglycerol acyltransferases 1	PDAT1	P	Linum usitatissimum (Flax) (Linum humile)	695	cellular organisms, Eukaryota, Viridiplantae, Streptophyta, Streptophytina, Embryophyta, Tracheophyta, Euphyllophyta, Spermatophyta, Magnoliophyta, Mesangiospermae, eudicotyledons, Gunneridae, Pentapetalae, rosids, fabids, Malpighiales, Linaceae, Linum, Linum usitatissimum (Flax) (Linum humile)	PDAT1		TRANSMEM 74 96 Helical. {ECO:0000256|SAM:Phobius}.	O-acyltransferase activity [GO:0008374]	lipid metabolic process [GO:0006629]	integral component of membrane [GO:0016021]	8429.31	73	115.47	6	0	0	7	9.589	13	17.808	20	27.397	14	19.178	20	27.397	10.6362	P					10.6362
W9QE24	W9QE24_9ROSA	unreviewed	Phospholipid:diacylglycerol acyltransferase 1	L484_013449	P	Morus notabilis	827	cellular organisms, Eukaryota, Viridiplantae, Streptophyta, Streptophytina, Embryophyta, Tracheophyta, Euphyllophyta, Spermatophyta, Magnoliophyta, Mesangiospermae, eudicotyledons, Gunneridae, Pentapetalae, rosids, fabids, Rosales, Moraceae, Morus (mulberries), Morus notabilis			TRANSMEM 58 80 Helical. {ECO:0000256|SAM:Phobius}.	O-acyltransferase activity [GO:0008374]	lipid metabolic process [GO:0006629]	integral component of membrane [GO:0016021]	6479.24	57	113.671	3	0	0	14	24.561	3	5.263	17	29.825	14	24.561	17	29.824	10.0284	P					10.0284
W9QK39	W9QK39_9ROSA	unreviewed	Phospholipid:diacylglycerol acyltransferase 1	L484_027346	P	Morus notabilis	675	cellular organisms, Eukaryota, Viridiplantae, Streptophyta, Streptophytina, Embryophyta, Tracheophyta, Euphyllophyta, Spermatophyta, Magnoliophyta, Mesangiospermae, eudicotyledons, Gunneridae, Pentapetalae, rosids, fabids, Rosales, Moraceae, Morus (mulberries), Morus notabilis			TRANSMEM 55 77 Helical. {ECO:0000256|SAM:Phobius}.	O-acyltransferase activity [GO:0008374]	lipid metabolic process [GO:0006629]	integral component of membrane [GO:0016021]	6773.4	54	125.433	4.5	1	1.852	6	11.111	11	20.37	18	33.333	13	24.074	17	31.481	10.7467	P					10.7467
A0A0A1CNJ3	A0A0A1CNJ3_9ROSA	unreviewed	Phospholipid:diacylglycerol acyltransferase 2	pdat2	P	Prunus sibirica	685	cellular organisms, Eukaryota, Viridiplantae, Streptophyta, Streptophytina, Embryophyta, Tracheophyta, Euphyllophyta, Spermatophyta, Magnoliophyta, Mesangiospermae, eudicotyledons, Gunneridae, Pentapetalae, rosids, fabids, Rosales, Rosaceae, Maloideae, Amygdaleae, Prunus, Prunus sibirica	pdat2		TRANSMEM 63 85 Helical. {ECO:0000256|SAM:Phobius}.	O-acyltransferase activity [GO:0008374]	lipid metabolic process [GO:0006629]	integral component of membrane [GO:0016021]	7502.66	62	121.011	8.5	1	1.613	10	16.129	6	9.677	17	27.419	8	12.903	16	25.806	10.5322	P					10.5322
Q9FNA9	PDAT1_ARATH	reviewed	Phospholipid:diacylglycerol acyltransferase 1 (AtPDAT) (EC 2.3.1.158)	PDAT1 PDAT At5g13640 MSH12.10 T6I14.2	P	Arabidopsis thaliana (Mouse-ear cress)	671	cellular organisms, Eukaryota, Viridiplantae, Streptophyta, Streptophytina, Embryophyta, Tracheophyta, Euphyllophyta, Spermatophyta, Magnoliophyta, Mesangiospermae, eudicotyledons, Gunneridae, Pentapetalae, rosids, malvids, Brassicales, Brassicaceae, Camelineae, Arabidopsis, Arabidopsis thaliana (Mouse-ear cress)	PDAT1	PDAT	TRANSMEM 55 75 Helical. {ECO:0000255}.	O-acyltransferase activity [GO:0008374]; phospholipid:diacylglycerol acyltransferase activity [GO:0046027]	glycerol metabolic process [GO:0006071]; triglyceride biosynthetic process [GO:0019432]	endoplasmic reticulum [GO:0005783]; integral component of membrane [GO:0016021]; vacuole [GO:0005773]	6047.75	54	111.995	4.5	5	9.259	9	16.667	1	1.852	15	27.778	8	14.815	10	18.519	8.7947	P					8.7947
A0A061GCC0	A0A061GCC0_THECC	unreviewed	Phospholipid:diacylglycerol acyltransferase isoform 1	TCM_029105	P	Theobroma cacao (Cacao) (Cocoa)	685	cellular organisms, Eukaryota, Viridiplantae, Streptophyta, Streptophytina, Embryophyta, Tracheophyta, Euphyllophyta, Spermatophyta, Magnoliophyta, Mesangiospermae, eudicotyledons, Gunneridae, Pentapetalae, rosids, malvids, Malvales, Malvaceae, Byttnerioideae, Theobroma, Theobroma cacao (Cacao) (Cocoa)			TRANSMEM 61 85 Helical. {ECO:0000256|SAM:Phobius}.	O-acyltransferase activity [GO:0008374]	lipid metabolic process [GO:0006629]	integral component of membrane [GO:0016021]	6968.73	60	116.146	4.5	3	5	15	25	3	5	21	35	15	25	18	30	9.9946	P					9.9946
A0A061GKD4	A0A061GKD4_THECC	unreviewed	Phospholipid:diacylglycerol acyltransferase isoform 1	TCM_037574	P	Theobroma cacao (Cacao) (Cocoa)	670	cellular organisms, Eukaryota, Viridiplantae, Streptophyta, Streptophytina, Embryophyta, Tracheophyta, Euphyllophyta, Spermatophyta, Magnoliophyta, Mesangiospermae, eudicotyledons, Gunneridae, Pentapetalae, rosids, malvids, Malvales, Malvaceae, Byttnerioideae, Theobroma, Theobroma cacao (Cacao) (Cocoa)			TRANSMEM 51 72 Helical. {ECO:0000256|SAM:Phobius}.	O-acyltransferase activity [GO:0008374]	lipid metabolic process [GO:0006629]	integral component of membrane [GO:0016021]	5906.52	50	118.13	7	0	0	10	20	4	8	14	28	7	14	14	28	10.5341	P					10.5341
A0A0K9NP92	A0A0K9NP92_ZOSMR	unreviewed	Phospholipid:diacylglycerol acyltransferase	ZOSMA_81G01180	P	Zostera marina (Eelgrass)	672	cellular organisms, Eukaryota, Viridiplantae, Streptophyta, Streptophytina, Embryophyta, Tracheophyta, Euphyllophyta, Spermatophyta, Magnoliophyta, Mesangiospermae, Liliopsida, Alismatales, Zosteraceae, Zostera, Zostera marina (Eelgrass)			TRANSMEM 46 68 Helical. {ECO:0000256|SAM:Phobius}.	O-acyltransferase activity [GO:0008374]	lipid metabolic process [GO:0006629]	integral component of membrane [GO:0016021]	5120.96	45	113.799	6	0	0	8	17.778	4	8.889	12	26.667	6	13.333	12	26.667	10.786	P					10.786
A0A0K9P167	A0A0K9P167_ZOSMR	unreviewed	Phospholipid:diacylglycerol acyltransferase	ZOSMA_49G00460	P	Zostera marina (Eelgrass)	674	cellular organisms, Eukaryota, Viridiplantae, Streptophyta, Streptophytina, Embryophyta, Tracheophyta, Euphyllophyta, Spermatophyta, Magnoliophyta, Mesangiospermae, Liliopsida, Alismatales, Zosteraceae, Zostera, Zostera marina (Eelgrass)			TRANSMEM 44 69 Helical. {ECO:0000256|SAM:Phobius}.	O-acyltransferase activity [GO:0008374]	lipid metabolic process [GO:0006629]	integral component of membrane [GO:0016021]	4861.56	43	113.059	6.5	1	2.326	10	23.256	3	6.977	14	32.558	7	16.279	13	30.233	10.7911	P					10.7911
AcoPDAT1			Phospholipid:diacylglycerol acyltransferase		P	Aquilegia coerulea	699	cellular organisms, Eukaryota, Viridiplantae, Streptophyta, Embryophyta, Tracheophyta, Spermatophyta, Magnoliophyta, eudicotyledons, Ranunculales, Ranunculaceae, Thalictroideae, Aquilegia			TRANSMEM 74 98 Helical. {ECO:0000256|SAM:Phobius}.				8317.57	73	113.939	5	0	0	8	10.959	8	10.959	16	21.918	11	15.068	16	21.918	9.8487	P					9.8487
AcoPDAT2			Phospholipid:diacylglycerol acyltransferase		P	Aquilegia coerulea	677	cellular organisms, Eukaryota, Viridiplantae, Streptophyta, Embryophyta, Tracheophyta, Spermatophyta, Magnoliophyta, eudicotyledons, Ranunculales, Ranunculaceae, Thalictroideae, Aquilegia			TRANSMEM 53 75 Helical. {ECO:0000256|SAM:Phobius}.				6295.18	52	121.061	5.5	1	1.923	15	28.846	3	5.769	19	36.538	13	25	18	34.615	10.36	P					10.36
AlyPDAT1			Phospholipid:diacylglycerol acyltransferase		P	Arabidopsis lyrata	672	cellular organisms, Eukaryota, Viridiplantae, Streptophyta, Streptophytina, Embryophyta, Tracheophyta, Euphyllophyta, Spermatophyta, Magnoliophyta, Mesangiospermae, eudicotyledons, Gunneridae, Pentapetalae, rosids, malvids, Brassicales, Brassicaceae, Camelineae, Arabidopsis, Arabidopsis lyrata			TRANSMEM 51 73 Helical. {ECO:0000256|SAM:Phobius}.				5571.23	50	111.425	5	4	8	9	18	1	2	14	28	7	14	10	20	10.2604	P					10.2604
AlyPDAT2			Phospholipid:diacylglycerol acyltransferase		P	Arabidopsis lyrata	665	cellular organisms, Eukaryota, Viridiplantae, Streptophyta, Streptophytina, Embryophyta, Tracheophyta, Euphyllophyta, Spermatophyta, Magnoliophyta, Mesangiospermae, eudicotyledons, Gunneridae, Pentapetalae, rosids, malvids, Brassicales, Brassicaceae, Camelineae, Arabidopsis, Arabidopsis lyrata			TRANSMEM 40 63 Helical. {ECO:0000256|SAM:Phobius}.				4504.3	39	115.495	8	0	0	5	12.821	6	15.385	11	28.205	3	7.692	11	28.206	11.9539	P					11.9539
BraPDAT1			Phospholipid:diacylglycerol acyltransferase		P	Brassica rapa	666	cellular organisms, Eukaryota, Viridiplantae, Streptophyta, Embryophyta, Tracheophyta, Spermatophyta, Magnoliophyta, eudicotyledons, Gunneridae, Pentapetalae, rosids, malvids, Brassicales, Brassicaceae, Brassiceae, Brassica			TRANSMEM 49 70 Helical. {ECO:0000256|SAM:Phobius}.				5348.91	48	111.436	1.5	3	6.25	8	16.667	1	2.083	12	25	9	18.75	9	18.75	7.6165	P					7.6165
CclPDAT2			Phospholipid:diacylglycerol acyltransferase		P	Citrus clementina	675	cellular organisms, Eukaryota, Viridiplantae, Streptophyta, Embryophyta, Tracheophyta, Spermatophyta, Magnoliophyta, eudicotyledons, Gunneridae, Pentapetalae, rosids, malvids, Sapindales, Rutaceae, Aurantioideae, Citrus			TRANSMEM 57 78 Helical. {ECO:0000256|SAM:Phobius}.				6555.45	56	117.062	5	0	0	9	16.071	6	10.714	15	26.786	10	17.857	15	26.785	10.4912	P					10.4912
CclPDAT3			Phospholipid:diacylglycerol acyltransferase		P	Citrus clementina	668	cellular organisms, Eukaryota, Viridiplantae, Streptophyta, Embryophyta, Tracheophyta, Spermatophyta, Magnoliophyta, eudicotyledons, Gunneridae, Pentapetalae, rosids, malvids, Sapindales, Rutaceae, Aurantioideae, Citrus			TRANSMEM 47 69 Helical. {ECO:0000256|SAM:Phobius}.				5250.83	46	114.149	5	0	0	9	19.565	2	4.348	11	23.913	6	13.043	11	23.913	10.5521	P					10.5521
CpaPDAT2			Phospholipid:diacylglycerol acyltransferase		P	Carica papaya	675	cellular organisms, Eukaryota, Viridiplantae, Streptophyta, Embryophyta, Tracheophyta, Spermatophyta, Magnoliophyta, eudicotyledons, Gunneridae, Pentapetalae, rosids, malvids, Brassicales, Caricaceae, Carica			TRANSMEM 56 75 Helical. {ECO:0000256|SAM:Phobius}.				6172.85	55	112.234	2	0	0	9	16.364	3	5.455	12	21.818	10	18.182	12	21.819	9.2234	P					9.2234
CpaPDAT3			Phospholipid:diacylglycerol acyltransferase		P	Carica papaya	683	cellular organisms, Eukaryota, Viridiplantae, Streptophyta, Embryophyta, Tracheophyta, Spermatophyta, Magnoliophyta, eudicotyledons, Gunneridae, Pentapetalae, rosids, malvids, Brassicales, Caricaceae, Carica			TRANSMEM 64 83 Helical. {ECO:0000256|SAM:Phobius}.				7584.84	63	120.394	10.5	1	1.587	9	14.286	7	11.111	17	26.984	6	9.524	16	25.397	11.0864	P					11.0864
CruPDAT1			Phospholipid:diacylglycerol acyltransferase		P	Capsella rubella	666	cellular organisms, Eukaryota, Viridiplantae, Streptophyta, Embryophyta, Tracheophyta, Spermatophyta, Magnoliophyta, eudicotyledons, Gunneridae, Pentapetalae, rosids, malvids, Brassicales, Brassicaceae, Camelineae, Capsella			TRANSMEM 45 67 Helical. {ECO:0000256|SAM:Phobius}.				4909.51	44	111.58	4.5	3	6.818	8	18.182	1	2.273	12	27.273	6	13.636	9	20.455	10.3264	P					10.3264
CruPDAT2			Phospholipid:diacylglycerol acyltransferase		P	Capsella rubella	666	cellular organisms, Eukaryota, Viridiplantae, Streptophyta, Embryophyta, Tracheophyta, Spermatophyta, Magnoliophyta, eudicotyledons, Gunneridae, Pentapetalae, rosids, malvids, Brassicales, Brassicaceae, Camelineae, Capsella			TRANSMEM 41 64 Helical. {ECO:0000256|SAM:Phobius}.				4684.5	40	117.113	7	0	0	4	10	6	15	10	25	3	7.5	10	25	11.9315	P					11.9315
CsaPDAT1			Phospholipid:diacylglycerol acyltransferase		P	Cucumis sativus	670	cellular organisms, Eukaryota, Viridiplantae, Streptophyta, Embryophyta, Tracheophyta, Spermatophyta, Magnoliophyta, eudicotyledons, Gunneridae, Pentapetalae, rosids, fabids, Cucurbitales, Cucurbitaceae, Benincaseae, Cucumis			TRANSMEM 56 77 Helical. {ECO:0000256|SAM:Phobius}.				6543.51	55	118.973	8.5	1	1.818	11	20	4	7.273	16	29.091	7	12.727	15	27.273	10.7415	P					10.7415
CsaPDAT2			Phospholipid:diacylglycerol acyltransferase		P	Cucumis sativus	661	cellular organisms, Eukaryota, Viridiplantae, Streptophyta, Embryophyta, Tracheophyta, Spermatophyta, Magnoliophyta, eudicotyledons, Gunneridae, Pentapetalae, rosids, fabids, Cucurbitales, Cucurbitaceae, Benincaseae, Cucumis			TRANSMEM 43 65 Helical. {ECO:0000256|SAM:Phobius}.				4971.8	42	118.376	7	0	0	13	30.952	3	7.143	16	38.095	9	21.429	16	38.095	10.7273	P					10.7273
CsiPDAT1			Phospholipid:diacylglycerol acyltransferase		P	Citrus sinensis	675	cellular organisms, Eukaryota, Viridiplantae, Streptophyta, Embryophyta, Tracheophyta, Spermatophyta, Magnoliophyta, eudicotyledons, Gunneridae, Pentapetalae, rosids, malvids, Sapindales, Rutaceae, Aurantioideae, Citrus			TRANSMEM 57 78 Helical. {ECO:0000256|SAM:Phobius}.				6556.44	56	117.079	5	0	0	9	16.071	6	10.714	15	26.786	10	17.857	15	26.785	10.4912	P					10.4912
CsiPDAT2			Phospholipid:diacylglycerol acyltransferase		P	Citrus sinensis	668	cellular organisms, Eukaryota, Viridiplantae, Streptophyta, Embryophyta, Tracheophyta, Spermatophyta, Magnoliophyta, eudicotyledons, Gunneridae, Pentapetalae, rosids, malvids, Sapindales, Rutaceae, Aurantioideae, Citrus			TRANSMEM 47 69 Helical. {ECO:0000256|SAM:Phobius}.				5250.83	46	114.149	5	0	0	9	19.565	2	4.348	11	23.913	6	13.043	11	23.913	10.5521	P					10.5521
CsiPDAT3			Phospholipid:diacylglycerol acyltransferase		P	Citrus sinensis	688	cellular organisms, Eukaryota, Viridiplantae, Streptophyta, Embryophyta, Tracheophyta, Spermatophyta, Magnoliophyta, eudicotyledons, Gunneridae, Pentapetalae, rosids, malvids, Sapindales, Rutaceae, Aurantioideae, Citrus			TRANSMEM 68 90 Helical. {ECO:0000256|SAM:Phobius}.				8100.44	67	120.902	6	0	0	12	17.91	4	5.97	16	23.881	10	14.925	16	23.88	10.284	P					10.284
EgrPDAT2			Phospholipid:diacylglycerol acyltransferase		P	Eucalyptus grandis	702	cellular organisms, Eukaryota, Viridiplantae, Streptophyta, Embryophyta, Tracheophyta, Spermatophyta, Magnoliophyta, eudicotyledons, Gunneridae, Pentapetalae, rosids, malvids, Myrtales, Myrtaceae, Myrtoideae, Eucalypteae, Eucalyptus			TRANSMEM 81 103 Helical. {ECO:0000256|SAM:Phobius}.				9530.71	80	119.134	3	0	0	12	15	6	7.5	18	22.5	15	18.75	18	22.5	9.2648	P					9.2648
EgrPDAT3			Phospholipid:diacylglycerol acyltransferase		P	Eucalyptus grandis	677	cellular organisms, Eukaryota, Viridiplantae, Streptophyta, Embryophyta, Tracheophyta, Spermatophyta, Magnoliophyta, eudicotyledons, Gunneridae, Pentapetalae, rosids, malvids, Myrtales, Myrtaceae, Myrtoideae, Eucalypteae, Eucalyptus			TRANSMEM 59 80 Helical. {ECO:0000256|SAM:Phobius}.				6163.74	58	106.271	6	0	0	5	8.621	10	17.241	15	25.862	9	15.517	15	25.862	11.1855	P					11.1855
FvePDAT1			Phospholipid:diacylglycerol acyltransferase		P	Fragaria vesca	689	cellular organisms, Eukaryota, Viridiplantae, Streptophyta, Embryophyta, Tracheophyta, Spermatophyta, Magnoliophyta, eudicotyledons, Gunneridae, Pentapetalae, rosids, fabids, Rosales, Rosaceae, Rosoideae, Potentilleae, Fragariinae, Fragaria			TRANSMEM 65 90 Helical. {ECO:0000256|SAM:Phobius}.				7424.47	64	116.007	5	0	0	8	12.5	5	7.812	13	20.312	8	12.5	13	20.312	9.7306	P					9.7306
GmaPDAT4			Phospholipid:diacylglycerol acyltransferase		P	Glycine max	517	cellular organisms, Eukaryota, Viridiplantae, Streptophyta, Embryophyta, Tracheophyta, Spermatophyta, Magnoliophyta, eudicotyledons, Gunneridae, Pentapetalae, rosids, fabids, Fabales, Fabaceae, Papilionoideae, Phaseoleae, Glycine, Soja			TRANSMEM 27 47 Helical. {ECO:0000256|SAM:Phobius}.				2720.05	26	104.617	-1.5	1	3.846	0	0	2	7.692	3	11.538	4	15.385	2	7.692	4.4939	P					4.4939
GmaPDAT5			Phospholipid:diacylglycerol acyltransferase		P	Glycine max	582	cellular organisms, Eukaryota, Viridiplantae, Streptophyta, Embryophyta, Tracheophyta, Spermatophyta, Magnoliophyta, eudicotyledons, Gunneridae, Pentapetalae, rosids, fabids, Fabales, Fabaceae, Papilionoideae, Phaseoleae, Glycine, Soja			TRANSMEM 55 73 Helical. {ECO:0000256|SAM:Phobius}.				6433.45	54	119.138	1.5	1	1.852	7	12.963	3	5.556	11	20.37	9	16.667	10	18.519	8.5258	P					8.5258
GraPDAT1			Phospholipid:diacylglycerol acyltransferase		P	Gossypium raimondii	697	cellular organisms, Eukaryota, Viridiplantae, Streptophyta, Embryophyta, Tracheophyta, Spermatophyta, Magnoliophyta, eudicotyledons, Gunneridae, Pentapetalae, rosids, malvids, Malvales, Malvaceae, Malvoideae, Gossypium			TRANSMEM 69 90 Helical. {ECO:0000256|SAM:Phobius}.				7838.52	68	115.272	-1	2	2.941	12	17.647	4	5.882	18	26.471	18	26.471	16	23.529	5.7563	P					5.7563
GraPDAT2			Phospholipid:diacylglycerol acyltransferase		P	Gossypium raimondii	531	cellular organisms, Eukaryota, Viridiplantae, Streptophyta, Embryophyta, Tracheophyta, Spermatophyta, Magnoliophyta, eudicotyledons, Gunneridae, Pentapetalae, rosids, malvids, Malvales, Malvaceae, Malvoideae, Gossypium			TRANSMEM 64 84 Helical. {ECO:0000256|SAM:Phobius}.				7390.47	63	117.309	1.5	1	1.587	9	14.286	4	6.349	14	22.222	12	19.048	13	20.635	8.2122	P					8.2122
GraPDAT3			Phospholipid:diacylglycerol acyltransferase		P	Gossypium raimondii	677	cellular organisms, Eukaryota, Viridiplantae, Streptophyta, Embryophyta, Tracheophyta, Spermatophyta, Magnoliophyta, eudicotyledons, Gunneridae, Pentapetalae, rosids, malvids, Malvales, Malvaceae, Malvoideae, Gossypium			TRANSMEM 55 78 Helical. {ECO:0000256|SAM:Phobius}.				6326.14	54	117.151	8	2	3.704	5	9.259	6	11.111	13	24.074	4	7.407	11	20.37	10.9948	P					10.9948
GraPDAT4			Phospholipid:diacylglycerol acyltransferase		P	Gossypium raimondii	690	cellular organisms, Eukaryota, Viridiplantae, Streptophyta, Embryophyta, Tracheophyta, Spermatophyta, Magnoliophyta, eudicotyledons, Gunneridae, Pentapetalae, rosids, malvids, Malvales, Malvaceae, Malvoideae, Gossypium			TRANSMEM 68 90 Helical. {ECO:0000256|SAM:Phobius}.				7896.94	67	117.865	10	0	0	11	16.418	7	10.448	18	26.866	8	11.94	18	26.866	10.8044	P					10.8044
GraPDAT6			Phospholipid:diacylglycerol acyltransferase		P	Gossypium raimondii	671	cellular organisms, Eukaryota, Viridiplantae, Streptophyta, Embryophyta, Tracheophyta, Spermatophyta, Magnoliophyta, eudicotyledons, Gunneridae, Pentapetalae, rosids, malvids, Malvales, Malvaceae, Malvoideae, Gossypium			TRANSMEM 51 69 Helical. {ECO:0000256|SAM:Phobius}.				6003.7	50	120.074	5	0	0	7	14	5	10	12	24	7	14	12	24	10.0706	P					10.0706
LusPDAT3			Phospholipid:diacylglycerol acyltransferase		P	Linum usitatissimum (Flax) (Linum humile)	685	cellular organisms, Eukaryota, Viridiplantae, Streptophyta, Streptophytina, Embryophyta, Tracheophyta, Euphyllophyta, Spermatophyta, Magnoliophyta, Mesangiospermae, eudicotyledons, Gunneridae, Pentapetalae, rosids, fabids, Malpighiales, Linaceae, Linum, Linum usitatissimum (Flax) (Linum humile)			TRANSMEM 61 96 Helical. {ECO:0000256|SAM:Phobius}.				6725.9	60	112.098	6	0	0	7	11.667	5	8.333	12	20	6	10	12	20	10.6624	P					10.6624
LusPDAT5			Phospholipid:diacylglycerol acyltransferase		P	Linum usitatissimum (Flax) (Linum humile)	695	cellular organisms, Eukaryota, Viridiplantae, Streptophyta, Streptophytina, Embryophyta, Tracheophyta, Euphyllophyta, Spermatophyta, Magnoliophyta, Mesangiospermae, eudicotyledons, Gunneridae, Pentapetalae, rosids, fabids, Malpighiales, Linaceae, Linum, Linum usitatissimum (Flax) (Linum humile)			TRANSMEM 74 96 Helical. {ECO:0000256|SAM:Phobius}.				8321.2	73	113.989	6	0	0	7	9.589	12	16.438	19	26.027	13	17.808	19	26.027	10.8599	P					10.8599
MdoPDAT3			Phospholipid:diacylglycerol acyltransferase		P	Malus domestica	680	cellular organisms, Eukaryota, Viridiplantae, Streptophyta, Embryophyta, Tracheophyta, Spermatophyta, Magnoliophyta, eudicotyledons, Gunneridae, Pentapetalae, rosids, fabids, Rosales, Rosaceae, Maloideae, Maleae, Malus			TRANSMEM 57 79 Helical. {ECO:0000256|SAM:Phobius}.				6693.67	56	119.53	8	0	0	7	12.5	7	12.5	14	25	6	10.714	14	25	11.1381	P					11.1381
MesPDAT1			Phospholipid:diacylglycerol acyltransferase		P	Manihot esculenta (cassava)	672	cellular organisms, Eukaryota, Viridiplantae, Streptophyta, Embryophyta, Tracheophyta, Spermatophyta, Magnoliophyta, eudicotyledons, Gunneridae, Pentapetalae, rosids, fabids, Malpighiales, Euphorbiaceae, Crotonoideae, Manihoteae, Manihot			TRANSMEM 54 76 Helical. {ECO:0000256|SAM:Phobius}.				6381.18	53	120.4	8	0	0	10	18.868	9	16.981	19	35.849	11	20.755	19	35.849	10.9348	P					10.9348
MesPDAT2			Phospholipid:diacylglycerol acyltransferase		P	Manihot esculenta (cassava)	677	cellular organisms, Eukaryota, Viridiplantae, Streptophyta, Embryophyta, Tracheophyta, Spermatophyta, Magnoliophyta, eudicotyledons, Gunneridae, Pentapetalae, rosids, fabids, Malpighiales, Euphorbiaceae, Crotonoideae, Manihoteae, Manihot			TRANSMEM 57 79 Helical. {ECO:0000256|SAM:Phobius}.				6600.81	56	117.872	8	0	0	9	16.071	5	8.929	14	25	6	10.714	14	25	10.8769	P					10.8769
MesPDAT4			Phospholipid:diacylglycerol acyltransferase		P	Manihot esculenta (cassava)	677	cellular organisms, Eukaryota, Viridiplantae, Streptophyta, Embryophyta, Tracheophyta, Spermatophyta, Magnoliophyta, eudicotyledons, Gunneridae, Pentapetalae, rosids, fabids, Malpighiales, Euphorbiaceae, Crotonoideae, Manihoteae, Manihot			TRANSMEM 55 79 Helical. {ECO:0000256|SAM:Phobius}.				6619.71	54	122.587	5	0	0	9	16.667	4	7.407	13	24.074	8	14.815	13	24.074	10.3513	P					10.3513
MesPDAT5			Phospholipid:diacylglycerol acyltransferase		P	Manihot esculenta (cassava)	685	cellular organisms, Eukaryota, Viridiplantae, Streptophyta, Embryophyta, Tracheophyta, Spermatophyta, Magnoliophyta, eudicotyledons, Gunneridae, Pentapetalae, rosids, fabids, Malpighiales, Euphorbiaceae, Crotonoideae, Manihoteae, Manihot			TRANSMEM 65 86 Helical. {ECO:0000256|SAM:Phobius}.				7235.18	64	113.05	8.5	1	1.562	14	21.875	3	4.688	18	28.125	9	14.062	17	26.563	10.6713	P					10.6713
MguPDAT1			Phospholipid:diacylglycerol acyltransferase		P	Erythranthe guttata (Mimulus guttatus)	680	cellular organisms, Eukaryota, Viridiplantae, Streptophyta, Embryophyta, Tracheophyta, Spermatophyta, Magnoliophyta, eudicotyledons, Gunneridae, Pentapetalae, asterids, lamiids, Lamiales, Phrymaceae, Erythranthe			TRANSMEM 64 85 Helical. {ECO:0000256|SAM:Phobius}.				6831.35	63	108.434	2	0	0	7	11.111	5	7.937	12	19.048	10	15.873	12	19.048	9.2617	P					9.2617
MguPDAT4			Phospholipid:diacylglycerol acyltransferase		P	Erythranthe guttata (Mimulus guttatus)	692	cellular organisms, Eukaryota, Viridiplantae, Streptophyta, Embryophyta, Tracheophyta, Spermatophyta, Magnoliophyta, eudicotyledons, Gunneridae, Pentapetalae, asterids, lamiids, Lamiales, Phrymaceae, Erythranthe			TRANSMEM 69 91 Helical. {ECO:0000256|SAM:Phobius}.				8063.13	68	118.575	9	2	2.941	10	14.706	5	7.353	17	25	7	10.294	15	22.059	10.8126	P					10.8126
MpuCMPPDAT			Phospholipid:diacylglycerol acyltransferase		P	Micromonas pusilla CCMP1545	685	cellular organisms, Eukaryota, Viridiplantae, Chlorophyta, prasinophytes, Mamiellophyceae, Mamiellales, Mamiellaceae, Micromonas			TRANSMEM 72 94 Helical. {ECO:0000256|SAM:Phobius}.				7538.56	71	106.177	12	0	0	7	9.859	11	15.493	18	25.352	6	8.451	18	25.352	12.1355	P					12.1355
OsaPDAT			Phospholipid:diacylglycerol acyltransferase		P	Oryza sativa	691	cellular organisms, Eukaryota, Viridiplantae, Streptophyta, Embryophyta, Tracheophyta, Spermatophyta, Magnoliophyta, Liliopsida, Poales, Poaceae, BOP clade, Oryzoideae, Oryzeae, Oryzinae, Oryza			TRANSMEM 69 88 Helical. {ECO:0000256|SAM:Phobius}.				7259.03	68	106.75	4	0	0	7	10.294	6	8.824	13	19.118	9	13.235	13	19.118	10.3963	P					10.3963
PpaPDAT			Phospholipid:diacylglycerol acyltransferase		P	Physcomitrella patens	693	cellular organisms, Eukaryota, Viridiplantae, Streptophyta, Embryophyta, Bryophyta, Bryophytina, Bryopsida, Funariidae, Funariales, Funariaceae, Physcomitrella			TRANSMEM 63 87 Helical. {ECO:0000256|SAM:Phobius}.				7100.81	62	114.529	8	2	3.226	15	24.194	4	6.452	21	33.871	12	19.355	19	30.646	10.6188	P					10.6188
PpePDAT1			Phospholipid:diacylglycerol acyltransferase		P	Prunus persica	685	cellular organisms, Eukaryota, Viridiplantae, Streptophyta, Embryophyta, Tracheophyta, Spermatophyta, Magnoliophyta, eudicotyledons, Gunneridae, Pentapetalae, rosids, fabids, Rosales, Rosaceae, Maloideae, Amygdaleae, Prunus			TRANSMEM 63 85 Helical. {ECO:0000256|SAM:Phobius}.				7425.58	62	119.767	9.5	1	1.613	10	16.129	6	9.677	17	27.419	7	11.29	16	25.806	10.8102	P					10.8102
PtrPDAT1			Phospholipid:diacylglycerol acyltransferase		P	Populus trichocarpa	670	cellular organisms, Eukaryota, Viridiplantae, Streptophyta, Embryophyta, Tracheophyta, Spermatophyta, Magnoliophyta, eudicotyledons, Gunneridae, Pentapetalae, rosids, fabids, Malpighiales, Salicaceae, Saliceae, Populus			TRANSMEM 50 71 Helical. {ECO:0000256|SAM:Phobius}.				5785.55	49	118.073	5.5	1	2.041	9	18.367	4	8.163	14	28.571	8	16.327	13	26.53	10.3513	P					10.3513
PtrPDAT2			Phospholipid:diacylglycerol acyltransferase		P	Populus trichocarpa	661	cellular organisms, Eukaryota, Viridiplantae, Streptophyta, Embryophyta, Tracheophyta, Spermatophyta, Magnoliophyta, eudicotyledons, Gunneridae, Pentapetalae, rosids, fabids, Malpighiales, Salicaceae, Saliceae, Populus			TRANSMEM 49 73 Helical. {ECO:0000256|SAM:Phobius}.				5842.46	48	121.718	2.5	1	2.083	9	18.75	6	12.5	16	33.333	13	27.083	15	31.25	9.7548	P					9.7548
PtrPDAT3			Phospholipid:diacylglycerol acyltransferase		P	Populus trichocarpa	680	cellular organisms, Eukaryota, Viridiplantae, Streptophyta, Embryophyta, Tracheophyta, Spermatophyta, Magnoliophyta, eudicotyledons, Gunneridae, Pentapetalae, rosids, fabids, Malpighiales, Salicaceae, Saliceae, Populus			TRANSMEM 56 79 Helical. {ECO:0000256|SAM:Phobius}.				6628.67	55	120.521	5	0	0	10	18.182	4	7.273	14	25.455	9	16.364	14	25.455	10.2988	P					10.2988
PviPDAT1			Phospholipid:diacylglycerol acyltransferase		P	Panicum virgatum	681	cellular organisms, Eukaryota, Viridiplantae, Streptophyta, Embryophyta, Tracheophyta, Spermatophyta, Magnoliophyta, Liliopsida, Poales, Poaceae, PACMAD clade, Panicoideae, Panicodae, Paniceae, Panicinae, Panicum			TRANSMEM 55 77 Helical. {ECO:0000256|SAM:Phobius}.				6070.63	54	112.419	5.5	1	1.852	5	9.259	8	14.815	14	25.926	8	14.815	13	24.074	11.2139	P					11.2139
PviPDAT2			Phospholipid:diacylglycerol acyltransferase		P	Panicum virgatum	680	cellular organisms, Eukaryota, Viridiplantae, Streptophyta, Embryophyta, Tracheophyta, Spermatophyta, Magnoliophyta, Liliopsida, Poales, Poaceae, PACMAD clade, Panicoideae, Panicodae, Paniceae, Panicinae, Panicum			TRANSMEM 55 77 Helical. {ECO:0000256|SAM:Phobius}.				6070.63	54	112.419	5.5	1	1.852	5	9.259	8	14.815	14	25.926	8	14.815	13	24.074	11.2139	P					11.2139
PvuPDAT1			Phospholipid:diacylglycerol acyltransferase		P	Phaseolus vulgaris	614	cellular organisms, Eukaryota, Viridiplantae, Streptophyta, Embryophyta, Tracheophyta, Spermatophyta, Magnoliophyta, eudicotyledons, Gunneridae, Pentapetalae, rosids, fabids, Fabales, Fabaceae, Papilionoideae, Phaseoleae, Phaseolus			TRANSMEM 49 68 Helical. {ECO:0000256|SAM:Phobius}.				5614.7	48	116.973	10	0	0	10	20.833	4	8.333	14	29.167	4	8.333	14	29.166	10.8173	P					10.8173
SbiPDAT			Phospholipid:diacylglycerol acyltransferase		P	Sorghum bicolor	682	cellular organisms, Eukaryota, Viridiplantae, Streptophyta, Embryophyta, Tracheophyta, Spermatophyta, Magnoliophyta, Liliopsida, Poales, Poaceae, PACMAD clade, Panicoideae, Andropogonodae, Andropogoneae, Sorghinae, Sorghum			TRANSMEM 56 78 Helical. {ECO:0000256|SAM:Phobius}.				5958.54	55	108.337	5.5	1	1.818	7	12.727	5	9.091	13	23.636	7	12.727	12	21.818	10.8956	P					10.8956
SitPDAT			Phospholipid:diacylglycerol acyltransferase		P	Setaria italica	684	cellular organisms, Eukaryota, Viridiplantae, Streptophyta, Embryophyta, Tracheophyta, Spermatophyta, Magnoliophyta, Liliopsida, Poales, Poaceae, PACMAD clade, Panicoideae, Panicodae, Paniceae, Cenchrinae, Setaria			TRANSMEM 58 80 Helical. {ECO:0000256|SAM:Phobius}.				6275.84	57	110.102	4.5	1	1.754	7	12.281	6	10.526	14	24.561	9	15.789	13	22.807	10.6557	P					10.6557
SlyPDAT3			Phospholipid:diacylglycerol acyltransferase		P	Solanum lycopersicum	668	cellular organisms, Eukaryota, Viridiplantae, Streptophyta, Embryophyta, Tracheophyta, Spermatophyta, Magnoliophyta, eudicotyledons, Gunneridae, Pentapetalae, asterids, lamiids, Solanales, Solanaceae, Solanoideae, Solaneae, Solanum, Lycopersicon			TRANSMEM 50 71 Helical. {ECO:0000256|SAM:Phobius}.				5767.62	49	117.707	5	0	0	11	22.449	4	8.163	15	30.612	10	20.408	15	30.612	10.374	P					10.374
SlyPDAT4			Phospholipid:diacylglycerol acyltransferase		P	Solanum lycopersicum	663	cellular organisms, Eukaryota, Viridiplantae, Streptophyta, Embryophyta, Tracheophyta, Spermatophyta, Magnoliophyta, eudicotyledons, Gunneridae, Pentapetalae, asterids, lamiids, Solanales, Solanaceae, Solanoideae, Solaneae, Solanum, Lycopersicon			TRANSMEM 39 63 Helical. {ECO:0000256|SAM:Phobius}.				4569.26	38	120.244	2.5	1	2.632	6	15.789	4	10.526	11	28.947	8	21.053	10	26.315	10.1083	P					10.1083
SlyPDAT5			Phospholipid:diacylglycerol acyltransferase		P	Solanum lycopersicum	709	cellular organisms, Eukaryota, Viridiplantae, Streptophyta, Embryophyta, Tracheophyta, Spermatophyta, Magnoliophyta, eudicotyledons, Gunneridae, Pentapetalae, asterids, lamiids, Solanales, Solanaceae, Solanoideae, Solaneae, Solanum, Lycopersicon			TRANSMEM 92 116 Helical. {ECO:0000256|SAM:Phobius}.				10665.3	91	117.202	6.5	3	3.297	11	12.088	4	4.396	18	19.78	10	10.989	15	16.484	9.0296	P					9.0296
SmoPDAT			Phospholipid:diacylglycerol acyltransferase		P	Selaginella moellendorffii	647	cellular organisms, Eukaryota, Viridiplantae, Streptophyta, Embryophyta, Tracheophyta, Lycopodiopsida, Selaginellales, Selaginellaceae, Selaginella			TRANSMEM 21 42 Helical. {ECO:0000256|SAM:Phobius}.				2352.84	20	117.642	3	0	0	2	10	3	15	5	25	2	10	5	25	10.7636	P					10.7636
StuPDAT1			Phospholipid:diacylglycerol acyltransferase		P	Solanum tuberosum	668	cellular organisms, Eukaryota, Viridiplantae, Streptophyta, Embryophyta, Tracheophyta, Spermatophyta, Magnoliophyta, eudicotyledons, Gunneridae, Pentapetalae, asterids, lamiids, Solanales, Solanaceae, Solanoideae, Solaneae, Solanum, Lycopersicon			TRANSMEM 50 68 Helical. {ECO:0000256|SAM:Phobius}.				5728.59	49	116.91	6	0	0	12	24.49	3	6.122	15	30.612	9	18.367	15	30.612	10.4978	P					10.4978
StuPDAT2			Phospholipid:diacylglycerol acyltransferase		P	Solanum tuberosum	694	cellular organisms, Eukaryota, Viridiplantae, Streptophyta, Embryophyta, Tracheophyta, Spermatophyta, Magnoliophyta, eudicotyledons, Gunneridae, Pentapetalae, asterids, lamiids, Solanales, Solanaceae, Solanoideae, Solaneae, Solanum, Lycopersicon			TRANSMEM 71 92 Helical. {ECO:0000256|SAM:Phobius}.				8231.72	70	117.596	8	0	0	13	18.571	4	5.714	17	24.286	9	12.857	17	24.285	10.5926	P					10.5926
StuPDAT4			Phospholipid:diacylglycerol acyltransferase		P	Solanum tuberosum	663	cellular organisms, Eukaryota, Viridiplantae, Streptophyta, Embryophyta, Tracheophyta, Spermatophyta, Magnoliophyta, eudicotyledons, Gunneridae, Pentapetalae, asterids, lamiids, Solanales, Solanaceae, Solanoideae, Solaneae, Solanum, Lycopersicon			TRANSMEM 39 63 Helical. {ECO:0000256|SAM:Phobius}.				4769.47	39	122.294	8	0	0	8	20.513	6	15.385	14	35.897	6	15.385	14	35.898	11.215	P					11.215
TcaPDAT2			Phospholipid:diacylglycerol acyltransferase		P	Theobroma cacao	517	cellular organisms, Eukaryota, Viridiplantae, Streptophyta, Embryophyta, Tracheophyta, Spermatophyta, Magnoliophyta, eudicotyledons, Gunneridae, Pentapetalae, rosids, malvids, Malvales, Malvaceae, Byttnerioideae, Theobroma			TRANSMEM 27 47 Helical. {ECO:0000256|SAM:Phobius}.				2680.03	26	103.078	-2	0	0	0	0	2	7.692	2	7.692	4	15.385	2	7.692	4.0626	P					4.0626
TcaPDAT3			Phospholipid:diacylglycerol acyltransferase		P	Theobroma cacao	691	cellular organisms, Eukaryota, Viridiplantae, Streptophyta, Embryophyta, Tracheophyta, Spermatophyta, Magnoliophyta, eudicotyledons, Gunneridae, Pentapetalae, rosids, malvids, Malvales, Malvaceae, Byttnerioideae, Theobroma			TRANSMEM 74 95 Helical. {ECO:0000256|SAM:Phobius}.				8628.03	73	118.192	6	0	0	11	15.068	6	8.219	17	23.288	11	15.068	17	23.287	10.2537	P					10.2537
ThaPDAT1			Phospholipid:diacylglycerol acyltransferase		P	Eutrema halophilum (Thellungiella halophila)	671	cellular organisms, Eukaryota, Viridiplantae, Streptophyta, Embryophyta, Tracheophyta, Spermatophyta, Magnoliophyta, eudicotyledons, Gunneridae, Pentapetalae, rosids, malvids, Brassicales, Brassicaceae, Eutremeae, Eutrema			TRANSMEM 54 75 Helical. {ECO:0000256|SAM:Phobius}.				5902.52	53	111.368	1.5	3	5.66	10	18.868	1	1.887	14	26.415	11	20.755	11	20.755	7.6161	P					7.6161
ThaPDAT2			Phospholipid:diacylglycerol acyltransferase		P	Eutrema halophilum (Thellungiella halophila)	676	cellular organisms, Eukaryota, Viridiplantae, Streptophyta, Embryophyta, Tracheophyta, Spermatophyta, Magnoliophyta, eudicotyledons, Gunneridae, Pentapetalae, rosids, malvids, Brassicales, Brassicaceae, Eutremeae, Eutrema			TRANSMEM 49 74 Helical. {ECO:0000256|SAM:Phobius}.				5390.27	48	112.297	8.5	1	2.083	5	10.417	6	12.5	12	25	3	6.25	11	22.917	11.9539	P					11.9539
VcaPDAT			Phospholipid:diacylglycerol acyltransferase		P	Volvox carteri	1142	cellular organisms, Eukaryota, Viridiplantae, Chlorophyta, Chlorophyceae, Chlamydomonadales, Volvocaceae, Volvox			TRANSMEM 228 248 Helical. {ECO:0000256|SAM:Phobius}.				2867.23	27	106.194	4	0	0	4	14.815	2	7.407	6	22.222	2	7.407	6	22.222	11.2221	P					11.2221
ZmaPDAT1			Phospholipid:diacylglycerol acyltransferase		P	Zea mays	678	cellular organisms, Eukaryota, Viridiplantae, Streptophyta, Embryophyta, Tracheophyta, Spermatophyta, Magnoliophyta, Liliopsida, Poales, Poaceae, PACMAD clade, Panicoideae, Andropogonodae, Andropogoneae, Tripsacinae, Zea			TRANSMEM 52 74 Helical. {ECO:0000256|SAM:Phobius}.				5704.29	51	111.849	5.5	1	1.961	7	13.725	5	9.804	13	25.49	7	13.725	12	23.529	10.8956	P					10.8956
ZmaPDAT2			Phospholipid:diacylglycerol acyltransferase		P	Zea mays	676	cellular organisms, Eukaryota, Viridiplantae, Streptophyta, Embryophyta, Tracheophyta, Spermatophyta, Magnoliophyta, Liliopsida, Poales, Poaceae, PACMAD clade, Panicoideae, Andropogonodae, Andropogoneae, Tripsacinae, Zea			TRANSMEM 50 72 Helical. {ECO:0000256|SAM:Phobius}.				5456.99	49	111.367	4.5	1	2.041	8	16.327	4	8.163	13	26.531	8	16.327	12	24.49	10.5698	P					10.5698

## Sheet: Nterm
Accession
A0A0L0DD79	--R-----R-R-RR--RR--R----R-------------------------------------------RK----R--K--RRR---
A0A0S4J6G5	-K-R---R--------K--------------KR--K-----K
E9B9Z6	-----------R-----------R----RR------------R---K--------K-R--R-R-----R-----------------K-----RR--R---R-------K-----------RRR
E9AMV6	-----------R-----------R----RR---------------RK----------R--R-------R-----------------K-----RR--R---R-------K-----------RRR
A0A088RJN7	-K-K----K---------------RK----RRR---------R-R------------------------RR-----------K----RR-------R-R--K--K------------KR-------------------------K------R------R-------K-----------RKR
S9WJ63	-------------------R------K------K---------RK---------K----RKR
A0A061ITW5	---KR-----R--------------K---K---------KKK-----RR-----R--R-----RR-------K-----------------R--K---R------RR-
Q4DQA6	---RRR-K-K--------KK------------R--R----K----K----K-----------K---KKK---------KK-K----K--------------------K--------K---------R-------R--K---R------KR-----------RR
Q4E540	---RRR-K-K-------RKK------------R--R----K---K----KK---------KK-K----R--------------------K--------K---------R-------R--K---R------KR-----------RR
V5BDI6	---RRR-K-K--------KK------------R--R----K---K---KKK---------K--K----R--------------------K--------K---------R-------R--K---R------KR-----------RR
K2MRJ7	--K---RRR-K-K-----K-KK---K---------K--R---------K----K-----------KR--KKK-R------KK-K----R-K-------------R--R--K--------K---------R----------K---R------KR-----------RR
D0A9K5	---K-----R--K--K--K-K--K-------------------R---------R------------RK---R---------------K------R-------K---R---------------------KR----------RR
A4H5T3	-K-K----K---------------RK----RRR---------R-R------------------------RR-----------K----RR---------R--K-RK------------KR-------------------------K------R------R-------K-----------RKR
A0A1E1ISU6	-K-K----K---------------RK----RRR---------R-R------------------------RR-----------K----RR-------R-R--K--K------------KR-------------------------K------R------R-------K-----------RKR
A4HU26	-----------R-----------R----RR------------R---K--------K-R--R-R-----R-----------------K-----RR--R---R-------K-----------RRR
A0A0N1HU70	--R----R---K--R---R------------K-------------------------------R-----------R---------------RR-------------R--R----R--------------K--------R-------R-R-----K-----------RKR--
A0A0N0DTK8	--RRR------R-----RR--RR----------------------------------------------R-----------R------------RK-RR---------K----RR-------R------------R-------R---R------R-R-----K-----------RKR
A0A1G4I399	---K-----R--K--K--K-K--K-------------------R---------R------------RK---R---------------K------R-------K---R---------------------KR----------RR
A0A0P1ASF5	---------R-RK---R------K--------R--K--KRK----KK----------R------R-------KR
D0NHM7	------------R-RK--------R------------------R---R------R------RKR
F0WZ22	----RK-K--------------K-KK----------K--RK-----R--KR-
G5A5Z5	-R-RK------------------------------KKK-----R---R------R------KKR
H3GNG9	----------R-RK----------------K---K-------------KKK-----R---R------R------RKR
K3W971	------------R-RK-K--K---------RR--------K-----RKR
M4BZA4	--------RKRK--R---R-K---------K-------K-------KK-----K---R------R------RKR
W2KTC8	-----------R-RK-------------K---K----------KK-----KK------R---R------R------RKR
A0A075B0Z5	-----R--R-RKK-----------------R-K-K---------R----K--KRK
A0A0G2HIW8	----RRR-------------R------------R-----K-------R-K-R---R--KR
R1GNR1	----RRR-------------R------------R-----K-------K-K-R-R-R--KR
E4ZS70	----RRR--R-----------R---------KR----R----------K-R-K--KRK
A0A1C1C662	----R-R-----R----------R---------------KK--K--KRR--KRR-
A0A0G2H337	----RRR-----R--------R----------R-----K-K--KK-K--K-R-
A0A0A2KRC0	--RRR--K------------K--K----------K------K-R-KRR--
A0A135LIA1	--RRR--K-K-----K-----R-K----R--------------K-R-KRR-
A0A0B1NYB1	-----RKR-----K------K----K------K-------R---K-KK-R--KRR-
M7TH88	----RR-------------------R-----K----R-----R----K-RK-RKRR
A0A0B4I0Z2	-----RRR--R-----------R----------------K--R--RKRR--
A0A0B2X5N8	-----RRR--R------------------------R---K--K--RKRR--
A0A167IX18	-----RRR--R---R-------R-------------------K--RKRR--
A0A167WL77	--RRR--R-RK-----K------------------K--K--RKRR--
A0A151GUD0	------------------------R------------------R-----------K-R-----R-------------R--------R--R--RRRK------R-------RR--R----------------RRR-------------------K-KR-K-R-------R--K-RKRR-
T5A1U7	-----RRR------------------R-------------------K-RKRR-
A0A0G2IA15	-----RRR---K---------------R-----R---K-K------K-RKRR-
A0A194W855	-----RRR-K------------------R-----K---K-K-------K-RKRR-
R8BT28	-----RRR-----------------R-----K---K-K----K-K-RKRR-
M7SX71	-----RRR------------------------------R-------R---K-K----R-----K-RKRR--
A0A0P4U757
A0A0F4GWF3	----RRR------------R--------K-------K-----K----RK--K-K--KKR-
A0A074WFB2	----RRR-----------------R---------R----KK--K-----K-R--KRR-
A0A074YSY8	----RRR-----------------R---------R----KK--K-----KKK----KRR
A0A177D565	----RRR--------------------R--------KR----R----------KKK---KKRR
B2VTV4	----RRR----------------R--------KR----R----------K-K-K-KKRR
W9XZN4	----RRR-----R--------R----------K---KKK--K-RK----KRR-
W9XXI7	----RRR-----R----------R----------K----KK--K--K-K--KRR-
W9X968	----R-R-----R----------R----------K----KK--K-K-RR--KRR-
W9VVC1	----RRR-----R----------R---------------KK--K--KRR--KRR-
R7YPT6	----RRR-----------R-----R-----------R--K----K-----K--K--K--KKK---KRR-
A0A072PQQ2	----RRR--------------R----------K----KK--K--KRK--KRR-
H6BU12	----RRR--------------R----------K---KKK--K-KK----KRR-
A0A0N1NXA1	----RRR--R-----------R----------K---K----K---KK--KRR-
A0A0U5GBC9	--RRR--K------------------K--------K----RK-----K-K-KRR-
A1CK95	--RRR--K--------------K---R-----------K---K-K--------K-R-KRR-
A1D773	--RRR--K---------K-R--K-K-----K------K--------R-K-KRR-
B8N3Y3	--RRR--K------------R---K------------K-KK-----K-R-KRR-
A0A0S7DNY0	--RRR--K---------K-R--K-K-----K------K--------R-K-KRR-
A0A100IL16	--RRR--K-K------------R----------KK-K------K-R-KRR-
A0A0L1IXI6	--RRR--K------------R---K------------K-KK-----K-R-KRR-
A0A0F8V5H2	--RRR--K---------R----K-------------------KR--K-----K-K-KRR--
A0A0K8LAZ2	--RRR--K---------K-R--K-K-----K---------------R-K-KRR-
Q5B388	--RRR--K-----------------K-------K-K--RK-----K-K-KRR-
A0A0J5PXE8	--RRR--K-------K-K-R--K-K-----K------K--------R-K-KRR-
A0A0F7TKY1	--RRR--K-----R-----K-R----R------K-R------K-K----R-R-KRR-
A0A167WI40	--RRR--K-------K----K-------------K------K-R-KRR--
K9FI04	--RRR--K------------K-------------K------K-R-KRR--
W6QBL5	--RRR--K-------K------K----R------K------K-R-KRR--
V5FMX9	----RRR--K--K---------------------K------R-----K----K-R-KRR--
A0A0F4YIX8	----R-R--K--R--------R----------K---------K-------R-KR---K-R-KRR--
A0A0U1LPS0	----RRR------------------------------------K-------R-KR---K-R-KRR--
A0A093VEN7	----RRR--K---R-------K---R-----K-K-KK--------K--K--------R-KK-----R-KRR--
B8LUP3	----RRR--K---R---------K---------K-K--RK--K------R-KK-------R-KR---K-R-KRR--
A0A179UG42	----RRR-------------------------------------------K-----------K------KRR-KRR-
A0A0G2HPC0	----RRR------------------------------------------K-------K---K------KRR-KRR-
A0A0H1BX03	----RRR--------------------------------------------K-----------K------KRR-KRR-
F0U677	----RRR---------------------------------RK-----------K------RRR-KRR-
C5FLQ8	----RRR-------------------R-----K-----K------K---K---------K--------K-R-KRR-
E5R0R8	----RRR-----------------------K-----K-----K-----RKK--K---------K-------KRR-KRR-
A0A178EUW9	----RRR-----------------------K-----K-----K-------K--K---------K-------KRR-RRR-
A0A178FRW3	----RRR-----------------------K-----K-----K-------K--K---------K-------KRR-KRR-
J3KCG3	----RRR------------R---R---------------K-----------K--K------RR------R-K-------KRR-KRR-
E9CZP8	----RRR------------R---R---------------K-----------K--K------RR------R-K-------KRR-KRR-
C1HAS5	----RRR--------R--------------------------K----------KK-R------------RRR-KRR-
N1JD76	-----RKR---K---------R-----K-------R--------------RK--KRR
W9CTS5	----RR---------------R-----K----R-----R----K--K-RKRR-
L2GE92	----R---------R-------R-----------R-RR------------R-----K--K--------K-K-RKRR-
N4VM80	------RRR---------------------K-----------K-K-RKRR-
A0A166NR63	------RRR---------------R-----K-----------K-K-RKRR--
C9SXU2	--R-------RRR-----------------------------------------------K-RKRR--
G2XH21	--R-------RRR---------------------------------------------K-K-RKRR--
E9E4B8	-----RRR--R-----------R----------------K--R--RKRR--
A0A179FNN3
A0A0A1TPH8	-----RRR-------K----K----------R------K-RKRR--
A0A0A2VWT2	-----RRR------------K------------------------K-K-RKRR-
A0A0M8N118	----RRRR-----R--K----R---K---------------------R----RKRR-
A0A024SEM0	-----RRR---------------K----R------R-----R--K-RKRR-
A0A0W7VZ80	-----RRR--------------K----------------R--K-RKRR-
A0A0F9WY30	-----RRR--------------K------------R---R--K-RKRR-
A0A086T319	-----RRR-----R------R----------------R--RK-KRR
A0A063C8T1	--R-----R--R---RR--R----R---K---RR----------------------R------------------------K---------R-------R-----K----KKR------R----------------R-------R-------R-------R-----------R-----KR---------R----------------R-R---R---R---R------------RR-----RRR---RK-R------------K--------------------KR-RKRR--
W7LYF4	--K--RRR---------R--------R------------R-------K-RKRR--
X0ALL3	--K--RRR---------K--------R------------R-------K-RKRR--
A0A0M9ESJ8	--K---RRR-----------------R------------R-------R-RKRR--
A0A0P7BGP2	-----RRR---R-K---K---K----------------------------K-RKRR
A0A179GP36	-----RRR-----K---------R----------------R--K-RKRR-
A0A0L0NH04	-----RRR-----R--------R----------------R--K-RKRR-
A0A084G8C5	-----RRR-------------------------K-------------K-K-RKRR--
J3NVA2	-----RRR--R-----------------R----------K-K-K-----K-R-RKRR-
G4N7N1	-----RRR------------------R-----R--K-K------K-R-RKRR-
A0A0C4DUF4	-----RRR--K---------------R------R--K-K--K-----K-R-RKRR--
F0XNI3	-----RRR----K---------------R--------RKR--------R------R-KKRR-
S3BQS3	------RRR--K-----------------------R------K-R-----------KKRR-
A0A167MKX5	-----RRR----K-R--------------------------------R-------K--KKRR--
A0A0F2LQT8	-----RRR-R---------R----------------------------K-R------R-R--KKRR-
G0SAZ8	-----RRR-------------------R-----R-------K---------R-K-RKRK
Q7S4E3	-----RRR---K-----------------R--------R------K---KR-K-RKRK-
A0A165G728	----RRR-------------R-----R----R-K-R--R---R--KR-K--KRR-
U4L6B7	---R-R--------------------------------K--------RRKKR--
A0A0A6L435
C4YFG9	----K-RK----K----K-----K---K---K------------K--K--------K-------------------K------R-----KK---KK-K---KKK----RR
B9W6N8	----K-RK----K----------------K--K----K------------K--K--------K---------------------K------R-----KK---KK--K---KKK----RR
M3IK46	--------K-RK--K--------------------------K--K-----------------R------------RK--K--KKK---K-KKK----RR
C5ME98	-----K-RK------------------------------------K---------------------K-K--R-----------R---R---RR------KKK-KKK-RKK----RR
A5DVJ2	---KKRK-----K-K-----------------------K-K-R-K-------------K----K------K-KK-K----K----K---K--K-----------K-KK-KK-R--RR
A3LX86	------RRR-K------------K--------K----------------------K------K---R--------------K-KRK---KRR
F2QS96	---RKR---R-R------------------------------K-RK----RR---RK-------RR----K-
K0K8D6	---KKR--K--K-KK----K-----------------------K--KK-K--KKK-K--KR
I2JX10	---KKR----------R----KKRK--K-------------RK--K-K--K-----K-K-------RK
W1QA64	---KRR---KK----------K------------------K---------------K------K-R-K-K-----KR
W0TG07	--K-R-R-------K----------K---KK---KR-------K---K--K--RR
P40345	-----RR-----K-------K------KR--R-----------KRRR------KR--R-K---RKR----RKR-R--RR-
W0VY18
A0A0F4X785	--KKK--K-K-K--------K-----K---K--KK---RRR
A0A161HNX9	---R-R-K-----------------------------R----K------------------K-----R---KR----------KKR--K-------KR
A0A1D8PCB0	----K-RK----K----KK----K---K---K------------K--K--------K---------------K------R-----KK---KK-K---KKK----RR
A0A1E4RVQ5	---K-R-K---------K---------K------K---KKKR-K----------KR
A0A1E5RFB0	-----RRKK-K-------RK--K----K-------------------------K--R--K---------K--K-K-K-------K--------K--------KKKK----K--K-----KKR-R-RRR
A0A1E5RPH0	--KKK--K-K-K--------K-----K---K--KK---RRR
A0A1E5RLP5	---KK--K-KKK-------------K-K-K--KK---RRR
S9W8C1	----KR-KR---KKK-KK-------------------------KR----RR-K--RR
B6K3H8	--KK-RRR-KRR-K---------K------K---------------R-KR--KR
S9PWM0	----KR-KR-KKK----R----------------K--K-----KKK---RK-K--RR
O94680	----KK-K--KKKK--K--------KK--R----------------K-RK-K--KR
X8J6A0	--K----RRR-KK-----------------------K---------K--K-K----R-R-------KRR
A0A0D7AYC6	----R-R-K--K-----KR-----K---K-R----R------K-K-R----K-R-----RR
A0A165VCZ6	--------RRRR--R--------K-K----KK---R------RK--K--K-RK-RR------------------RR
A0A165DEU0	---------R-----RR
A0A137QUY8	----KR----R-----------------------R-K---RK-----R--RK---R---K--R
A0A151W7Q3	----KR-K------------------------------K---KR-KRR----
V2XIZ4	-----R-K-R--------------------K---KR-K-------RR-KR---K-R-RR-----RR
A8N694	-----RKK------------------K----KRR------KK-RK---R--R
A0A1C7LZM0	----KR--KR--------R-----R----R------------K----K-K-K---R-----RR
A0A146IDE7	-----R-K-------K---------K-----K--K----K-K--R-----RRR
A0A166I9Z5	----KRK-KK------------------R-K-KR--K---------K-K-K-R-----RR
A0A0F7SFQ3	---R-R------KK-----K-----KKK-------K---------K--------------------------KKK-----R--K
J9VJ11	---RKK--K----------------------------R-RR-----K----K-------R-KK----R-------------------------------K----K-----RK
A0A1B9IZE3	--RK-K---------------K-------------K-K-K-K-----R-------R-R-K-------K-------R--KK-----K-------------------R----K-K---------RK
A0A1B9G3M3	--RKK-------------------------------K-K-K--KK--KR-------R-R-K-------K-------R-KRK-----K-------------------K----KK---K-----RK
A0A1A6A518	--RK-------------K-----------K-K---K-K--K-R---------R-R-K-------K-------R-KKK-----K-------------------R-----KK---K-----RK
A0A1B9I3A0	--R-R---K-------K-----------K-K----KK--K-R-------R-R-K-------K-------R-KKK-----K-------------------R-----KRK--K-----RK
A0A1B9H613	---RRK---R---------------------------------------R-K-R----------KR-K------R-R-R-K-K-----K-------K-KKK-----K-------------------------R-KK---K-----RK
A0A1E3JZK2	---RKK--R--------------------------------R-RKK---K--R--K-------K-KK----K----------------------R------R-K--K-----RK
R9AHC9	-------K-K----K------K-R---RRK--------------------------------K--RK---KR-KR--K-RR
M7WT53	----RRR---KR-------------------R-------K---R-----KRR-KK---K----K-----K--R------R-----------------------KK---KRRR
A0A0M8MSS8	-------------RR
R9P2L8	---RK-KR----------------------------------------------K-RR---K-R-----------------------R---------K---R-RR
A0A0C9MRY1	---KKR---K-------RK------------K--R---------K-----------------K----KRKR
A0A0C9MHE3	----RRRK---------K----K-----------------K---RRKR
A0A015JIJ4	--RRR-RRKR-----------------------R----RR-----RRRK------------------K----R----KKR
S7W5F6	--K-----RK-
H8ZAV7	--RR--RK--K--K-K-K---R----------------R-RRKKR
A0A177EB57	------K-K--K-KK---K-K--K----R-------K-RRKKR
A0A177EHL2	--K-K--------R-------R--K-K-RKKKR
I3ENA6	------K-K--K-KK---K---K-K--K----R-------K-RRKKR
A0A1C7NLU5	------RK-KR----R--R-----------------KK---RRKR
H6V961	-----K-----R-RKK-------------K-K--R----------------------R--------K--RR
C1MUR3	--R----------K--RRR--------------K-R---R-----K-RR---R--K---K----R--KKR-
K8EJR9	----RKK---RR-----K------R--RR---------------RKRR-RR-------R--------KK-KKR----K-KK--K-KKR
A0A173GQ96	--K---------K-----K-----RK-K-------------------K---K--K---K--K-K-RR
A0A0V0ISY4	--------------R-R---------
A0A0B2QHW1
A0A0B2RWA4
A0A061GLA8	--------------R-R---------
A0A061GCU1	----RRRK------K-------K--K-K------------K-KKK---K-KKK---K--K
A0A103YHM9	-----R-RK--------R-------K-K---K--K----------K-KR--R---R
A0A103XLP2	----RRRK--------R---K------K--K--KR--KK-K-K---
A0A103Y285	--RRRR------RK---------------K-KK----------------KK--K----KK-------
A0A109NHA4	-----RRR-------------K----KR-R-KK--K----K--------------------KK------
A0A1D1XPP3	----RRRK---------RR----------------KK-------K-KK-R------
A0A199VBV6	----RRRK------K--------------R-------K-K-R-R-K--K--R------
A0A151TNI5	-----R-KK-------K------------RK--KR--K--R---
A0A0B2P1A5
A0A151SST9	----R-RK-------R-----K-K-K-KKK-K-K-----R-KR------
A0A0B2RYV7
A0A0B2PET9	----RRRK------R----K-K-KKK--K-K-----K---KR------
H6TDY2	----RRKK------K------K-----------------K--KKK--KKK------KK------
F8RNW5	----RRR-R-------------K-K-KRKRKK--KK-R
H6TBK7	----RRR-K-----------K----KK--K--K-KRK----RR-KK-----
V5LWK6	----RRRK-----K-------------------K-------KRK-KKRRKKK----K-----------------K-------KK-RRRRRK--
V5LY10	----RRR-R--K-------R-R------RR--------------K------K--R-K--R----KRK-RRK--
W9QE24	----RRR-K------K---------------K-KK-KKK--K--K----KK-K-K--
W9QK39	----R-RK-K-----------------KK-R--R-RK-R------RRR-RKR--
A0A0A1CNJ3	-----R-RK----------K-------K---R-------K------KK-RK-K-KK--R--R
Q9FNA9	-----RKK---K----------------KK-----K---KK-----K-------
A0A061GCC0	----RRRK------K-------K--K-K------------K-KKK---K-KKK---K--K
A0A061GKD4	----RRRK-----K---------K---KKK--K--KR-----KK------
A0A0K9NP92	----KRRK--K------K------KK---K-------RK--R---
A0A0K9P167	----RRRK---------------K----K--K-K---KKKKK-
AcoPDAT1	-----R-RK--------K---------K----R--K--------------------K-----KKRRRRK--R-
AcoPDAT2	----RRRK-----K--K---K-----------K-K-K--KKKKK---KKK--
AlyPDAT1	-----RKK---K-----------------KK-----K---KK-----K--
AlyPDAT2	-----R-RK-----------K-K------K-KRRR--R-
BraPDAT1	-----RKK-----------------KK----KK------K-K------
CclPDAT2	----RRRK-----R--R-------K----KKK---K---------KK-RK------
CclPDAT3	----R-RK-------------------KK-K---K-K--KK-K---
CpaPDAT2	----RRRK---K----------K---K------------KK----K-K-K-----
CpaPDAT3	-----R-RK------------K---K--KKK-K------R------K-RKR-------RR---
CruPDAT1	-----RKK----------------KK-----K--KK-----K--
CruPDAT2	-------R-RK------------K------K-KRRR--R-
CsaPDAT1	---------K---KR-------K----KK--K--KKKR-K---R---R--K----
CsaPDAT2	----RRRK---K--K--K-----KK-K---K-K--K-KKK--
CsiPDAT1	----RRRK-----R--R-------K----KKK---K---------KK-RK------
CsiPDAT2	----R-RK-------------------KK-K---K-K--KK-K---
CsiPDAT3	-----R-RK-------K-------K---K-K--KK-------------------KKK--K---RK-R
EgrPDAT2	-----R-RK-------K-------K---K---------R---R----------K--R------KKK---KKK-K--R---
EgrPDAT3	----RRRR-----K----------------KK-R--K-RRK-------R-RR------
FvePDAT1	------R--K------------------------------K-----K-K-R-K-K-KR--K-RR
GmaPDAT4	--------------R-R---------
GmaPDAT5	-----R-KK----------------------KK------------KR-KK---R
GraPDAT1	----RRRK--------K-----------------------K-KK---K-KKKR--K--K--K------
GraPDAT2	-----R-RK--------K-------------K---K---------------KKRK--KR--K-
GraPDAT3	------R-RK----------------K-----------R---KKR--K----RR
GraPDAT4	--K-----R-----K-----RRR------K-R------KK-------KKK---K---RR----KK--
GraPDAT6	----RRRK-----K----R----K---K-------RK-----KK------
LusPDAT3	------R-RK--------------K----K----------R-KRK------K-K-R----
LusPDAT5	----RRR-R--K-------R-R------RR--------------K------K--R-K--R----KRK--RK--
MdoPDAT3	---R---R-RK------------K-R----------------KK--KRKK--R--R
MesPDAT1	----RRR-K-----------K-R---KK-RRK-K-KRK-----RR-KK-----
MesPDAT2	-----R-RK-------R----------KK-K------K------KKR-K-K-R---
MesPDAT4	-------RK-------R----------KK-K-----K-------KKR-K-R-K-
MesPDAT5	-----RKK-----K------K-R---------KKK--KK--KK----R---K---K-K------
MguPDAT1	--RRRR----KR-----------KK---------K-------------------KKK------
MguPDAT4	-----R-RK-------K------K----K--------K---K------------KRK---KK--R--R
MpuCMPPDAT	--R----------K--RRR--------------K-R---R-----K-RR---R--K---K----R--KKR-
OsaPDAT	----RRRK---------------------K-KKK-------------------K---KR-R-R-----
PpaPDAT	--RRK--K---------------KR-K-R---K-K-------K--K---KK-KKK-K-K---
PpePDAT1	-----R-RK----------K-------K---R-------K------KK-RK-K-KK--R--R
PtrPDAT1	----RRRK-----K----R---------K-K--KK---K-K-K------
PtrPDAT2	----RRRK----R-----K--------------K-K-RRK--KK-K-K
PtrPDAT3	-----R-RK-------K-------K--KK--------K----K--KR-KR--K--
PviPDAT1	----RRRK---R------------------K-KR--------K---RR-K-R--
PviPDAT2	----RRRK---R------------------K-KR--------K---RR-K-R--
PvuPDAT1	-----K-KK-------K---------K--RKR-KK-K----K-RR---
SbiPDAT	----RRRK--------------------K-KK-----------K---RR-K-K--
SitPDAT	----RRRK---R------------------K-KK-----------K---RR-K-K--
SlyPDAT3	----RRRK------------K-------KK-RKK--K--KKKK------
SlyPDAT4	----RRR-------------------KK-KRK---K-K
SlyPDAT5	-------K--------------------K-R---------K-------KR----------KK--K------K-K-KK--R-----R-----
SmoPDAT	-------R-R-K-K-R----
StuPDAT1	----RRRK------------K-------KK-KKK--K--KKKK------
StuPDAT2	-----R-RK-------K----------K-K---K-------K---------R---K-K-KK-KK--K--R
StuPDAT4	----RRRK----KK--------K-KK-----RKRK-R--
TcaPDAT2	--------------R-R---------
TcaPDAT3	-----R-RK--------K-------------K---K--KK---------------KKRK--RK--K--RR---
ThaPDAT1	-----RKK---K-------------KK-----K--KK-------K-K------
ThaPDAT2	-----R-RK--------K-----R---------K------K-KRRR--
VcaPDAT	--K-RRKK----------K--------
ZmaPDAT1	----RRRK------------------K-KK---------K---RR-K-K--
ZmaPDAT2	----RRRK----------------K-KK---------K---KR-K-K--

## Sheet: Nterm-reversed
Accession
A0A0L0DD79	---RRR--K--R----KR-------------------------------------------R----R--RR--RR-R-R-----R--
A0A0S4J6G5	K-----K--RK--------------K--------R---R-K-
E9B9Z6	RRR-----------K-------R---R--RR-----K-----------------R-----R-R--R-K--------K---R------------RR----R-----------R-----------
E9AMV6	RRR-----------K-------R---R--RR-----K-----------------R-------R--R----------KR---------------RR----R-----------R-----------
A0A088RJN7	RKR-----------K-------R------R------K-------------------------RK------------K--K--R-R-------RR----K-----------RR------------------------R-R---------RRR----KR---------------K----K-K-
S9WJ63	RKR----K---------KR---------K------K------R-------------------
A0A061ITW5	-RR------R---K--R-----------------K-------RR-----R--R-----RR-----KKK---------K---K--------------R-----RK---
Q4DQA6	RR-----------RK------R---K--R-------R---------K--------K--------------------K----K-KK---------KKK---K-----------K----K----K----R--R------------KK--------K-K-RRR---
Q4E540	RR-----------RK------R---K--R-------R---------K--------K--------------------R----K-KK---------KK----K---K----R--R------------KKR-------K-K-RRR---
V5BDI6	RR-----------RK------R---K--R-------R---------K--------K--------------------R----K--K---------KKK---K---K----R--R------------KK--------K-K-RRR---
K2MRJ7	RR-----------RK------R---K----------R---------K--------K--R--R-------------K-R----K-KK------R-KKK--RK-----------K----K---------R--K---------K---KK-K-----K-K-RRR---K--
D0A9K5	RR----------RK---------------------R---K-------R------K---------------R---KR------------R---------R-------------------K--K-K--K--K--R-----K---
A4H5T3	RKR-----------K-------R------R------K-------------------------RK------------KR-K--R---------RR----K-----------RR------------------------R-R---------RRR----KR---------------K----K-K-
A0A1E1ISU6	RKR-----------K-------R------R------K-------------------------RK------------K--K--R-R-------RR----K-----------RR------------------------R-R---------RRR----KR---------------K----K-K-
A4HU26	RRR-----------K-------R---R--RR-----K-----------------R-----R-R--R-K--------K---R------------RR----R-----------R-----------
A0A0N1HU70	--RKR-----------K-----R-R-------R--------K--------------R----R--R-------------RR---------------R-----------R-------------------------------K------------R---R--K---R----R--
A0A0N0DTK8	RKR-----------K-----R-R------R---R-------R------------R-------RR----K---------RR-KR------------R-----------R----------------------------------------------RR--RR-----R------RRR--
A0A1G4I399	RR----------RK---------------------R---K-------R------K---------------R---KR------------R---------R-------------------K--K-K--K--K--R-----K---
A0A0P1ASF5	RK-------R------R----------KK----KRK--K--R--------K------R---KR-R---------
D0NHM7	RKR------R------R---R------------------R--------KR-R------------
F0WZ22	-RK--R-----KR--K----------KK-K--------------K-KR----
G5A5Z5	RKK------R------R---R-----KKK------------------------------KR-R-
H3GNG9	RKR------R------R---R-----KKK-------------K---K----------------KR-R----------
K3W971	RKR-----K--------RR---------K--K-KR-R------------
M4BZA4	RKR------R------R---K-----KK-------K-------K---------K-R---R--KRKR--------
W2KTC8	RKR------R------R---R------KK-----KK----------K---K-------------KR-R-----------
A0A075B0Z5	KRK--K----R---------K-K-R-----------------KKR-R--R-----
A0A0G2HIW8	RK--R---R-K-R-------K-----R------------R-------------RRR----
R1GNR1	RK--R-R-R-K-K-------K-----R------------R-------------RRR----
E4ZS70	KRK--K-R-K----------R----RK---------R-----------R--RRR----
A0A1C1C662	-RRK--RRK--K--KK---------------R----------R-----R-R----
A0A0G2H337	-R-K--K-KK--K-K-----R----------R--------R-----RRR----
A0A0A2KRC0	--RRK-R-K------K----------K--K------------K--RRR--
A0A135LIA1	-RRK-R-K--------------R----K-R-----K-----K-K--RRR--
A0A0B1NYB1	-RRK--R-KK-K---R-------K------K----K------K-----RKR-----
M7TH88	RRKR-KR-K----R-----R----K-----R-------------------RR----
A0A0B4I0Z2	--RRKR--R--K----------------R-----------R--RRR-----
A0A0B2X5N8	--RRKR--K--K---R------------------------R--RRR-----
A0A167IX18	--RRKR--K-------------------R-------R---R--RRR-----
A0A167WL77	--RRKR--K--K------------------K-----KR-R--RRR--
A0A151GUD0	-RRKR-K--R-------R-K-RK-K-------------------RRR----------------R--RR-------R------KRRR--R--R--------R-------------R-----R-K-----------R------------------R------------------------
T5A1U7	-RRKR-K-------------------R------------------RRR-----
A0A0G2IA15	-RRKR-K------K-K---R-----R---------------K---RRR-----
A0A194W855	-RRKR-K-------K-K---K-----R------------------K-RRR-----
R8BT28	-RRKR-K-K----K-K---K-----R-----------------RRR-----
M7SX71	--RRKR-K-----R----K-K---R-------R------------------------------RRR-----
A0A0P4U757
A0A0F4GWF3	-RKK--K-K--KR----K-----K-------K--------R------------RRR----
A0A074WFB2	-RRK--R-K-----K--KK----R---------R-----------------RRR----
A0A074YSY8	RRK----KKK-----K--KK----R---------R-----------------RRR----
A0A177D565	RRKK---KKK----------R----RK--------R--------------------RRR----
B2VTV4	RRKK-K-K-K----------R----RK--------R----------------RRR----
W9XZN4	-RRK----KR-K--KKK---K----------R--------R-----RRR----
W9XXI7	-RRK--K-K--K--KK----K----------R----------R-----RRR----
W9X968	-RRK--RR-K-K--KK----K----------R----------R-----R-R----
W9VVC1	-RRK--RRK--K--KK---------------R----------R-----RRR----
R7YPT6	-RRK---KKK--K--K--K-----K----K--R-----------R-----R-----------RRR----
A0A072PQQ2	-RRK--KRK--K--KK----K----------R--------------RRR----
H6BU12	-RRK----KK-K--KKK---K----------R--------------RRR----
A0A0N1NXA1	-RRK--KK---K----K---K----------R-----------R--RRR----
A0A0U5GBC9	-RRK-K-K-----KR----K--------K------------------K--RRR--
A1CK95	-RRK-R-K--------K-K---K-----------R---K--------------K--RRR--
A1D773	-RRK-K-R--------K------K-----K-K--R-K---------K--RRR--
B8N3Y3	-RRK-R-K-----KK-K------------K---R------------K--RRR--
A0A0S7DNY0	-RRK-K-R--------K------K-----K-K--R-K---------K--RRR--
A0A100IL16	-RRK-R-K------K-KK----------R------------K-K--RRR--
A0A0L1IXI6	-RRK-R-K-----KK-K------------K---R------------K--RRR--
A0A0F8V5H2	--RRK-K-K-----K--RK-------------------K----R---------K--RRR--
A0A0K8LAZ2	-RRK-K-R---------------K-----K-K--R-K---------K--RRR--
Q5B388	-RRK-K-K-----KR--K-K-------K-----------------K--RRR--
A0A0J5PXE8	-RRK-K-R--------K------K-----K-K--R-K-K-------K--RRR--
A0A0F7TKY1	-RRK-R-R----K-K------R-K------R----R-K-----R-----K--RRR--
A0A167WI40	--RRK-R-K------K-------------K----K-------K--RRR--
K9FI04	--RRK-R-K------K-------------K------------K--RRR--
W6QBL5	--RRK-R-K------K------R----K------K-------K--RRR--
V5FMX9	--RRK-R-K----K-----R------K---------------------K--K--RRR----
A0A0F4YIX8	--RRK-R-K---RK-R-------K---------K----------R--------R--K--R-R----
A0A0U1LPS0	--RRK-R-K---RK-R-------K------------------------------------RRR----
A0A093VEN7	--RRK-R-----KK-R--------K--K--------KK-K-K-----R---K-------R---K--RRR----
B8LUP3	--RRK-R-K---RK-R-------KK-R------K--KR--K-K---------K---------R---K--RRR----
A0A179UG42	-RRK-RRK------K-----------K-------------------------------------------RRR----
A0A0G2HPC0	-RRK-RRK------K---K-------K------------------------------------------RRR----
A0A0H1BX03	-RRK-RRK------K-----------K--------------------------------------------RRR----
F0U677	-RRK-RRR------K-----------KR---------------------------------RRR----
C5FLQ8	-RRK-R-K--------K---------K---K------K-----K-----R-------------------RRR----
E5R0R8	-RRK-RRK-------K---------K--KKR-----K-----K-----K-----------------------RRR----
A0A178EUW9	-RRR-RRK-------K---------K--K-------K-----K-----K-----------------------RRR----
A0A178FRW3	-RRK-RRK-------K---------K--K-------K-----K-----K-----------------------RRR----
J3KCG3	-RRK-RRK-------K-R------RR------K--K-----------K---------------R---R------------RRR----
E9CZP8	-RRK-RRK-------K-R------RR------K--K-----------K---------------R---R------------RRR----
C1HAS5	-RRK-RRR------------R-KK----------K--------------------------R--------RRR----
N1JD76	RRK--KR--------------R-------K-----R---------K---RKR-----
W9CTS5	-RRKR-K--K----R-----R----K-----R---------------RR----
L2GE92	-RRKR-K-K--------K--K-----R------------RR-R-----------R-------R---------R----
N4VM80	-RRKR-K-K-----------K---------------------RRR------
A0A166NR63	--RRKR-K-K-----------K-----R---------------RRR------
C9SXU2	--RRKR-K-----------------------------------------------RRR-------R--
G2XH21	--RRKR-K-K---------------------------------------------RRR-------R--
E9E4B8	--RRKR--R--K----------------R-----------R--RRR-----
A0A179FNN3
A0A0A1TPH8	--RRKR-K------R----------K----K-------RRR-----
A0A0A2VWT2	-RRKR-K-K------------------------K------------RRR-----
A0A0M8N118	-RRKR----R---------------------K---R----K--R-----RRRR----
A0A024SEM0	-RRKR-K--R-----R------R----K---------------RRR-----
A0A0W7VZ80	-RRKR-K--R----------------K--------------RRR-----
A0A0F9WY30	-RRKR-K--R---R------------K--------------RRR-----
A0A086T319	RRK-KR--R----------------R------R-----RRR-----
A0A063C8T1	--RRKR-RK--------------------K------------R-KR---RRR-----RR------------R---R---R---R-R----------------R---------RK-----R-----------R-------R-------R-------R----------------R------RKK----K-----R-------R---------K------------------------R----------------------RR---K---R----R--RR---R--R-----R--
W7LYF4	--RRKR-K-------R------------R--------R---------RRR--K--
X0ALL3	--RRKR-K-------R------------R--------K---------RRR--K--
A0A0M9ESJ8	--RRKR-R-------R------------R-----------------RRR---K--
A0A0P7BGP2	RRKR-K----------------------------K---K---K-R---RRR-----
A0A179GP36	-RRKR-K--R----------------R---------K-----RRR-----
A0A0L0NH04	-RRKR-K--R----------------R--------R-----RRR-----
A0A084G8C5	--RRKR-K-K-------------K-------------------------RRR-----
J3NVA2	-RRKR-R-K-----K-K-K----------R-----------------R--RRR-----
G4N7N1	-RRKR-R-K------K-K--R-----R------------------RRR-----
A0A0C4DUF4	--RRKR-R-K-----K--K-K--R------R---------------K--RRR-----
F0XNI3	-RRKK-R------R--------RKR--------R---------------K----RRR-----
S3BQS3	-RRKK-----------R-K------R-----------------------K--RRR------
A0A167MKX5	--RRKK--K-------R--------------------------------R-K----RRR-----
A0A0F2LQT8	-RRKK--R-R------R-K----------------------------R---------R-RRR-----
G0SAZ8	KRKR-K-R---------K-------R-----R-------------------RRR-----
Q7S4E3	-KRKR-K-RK---K------R--------R-----------------K---RRR-----
A0A165G728	-RRK--K-RK--R---R--R-K-R----R-----R-------------RRR----
U4L6B7	--RKKRR--------K--------------------------------R-R---
A0A0A6L435
C4YFG9	RR----KKK---K-KK---KK-----R------K-------------------K--------K--K------------K---K---K-----K----K----KR-K----
B9W6N8	RR----KKK---K--KK---KK-----R------K---------------------K--------K--K------------K----K--K----------------K----KR-K----
M3IK46	RR----KKK-K---KKK--K--KR------------R-----------------K--K--------------------------K--KR-K--------
C5ME98	RR----KKR-KKK-KKK------RR---R---R-----------R--K-K---------------------K------------------------------------KR-K-----
A5DVJ2	RR--R-KK-KK-K-----------K--K---K----K----K-KK-K------K----K-------------K-R-K-K-----------------------K-K-----KRKK---
A3LX86	RRK---KRK-K--------------R---K------K----------------------K--------K------------K-RRR------
F2QS96	-K----RR-------KR---RR----KR-K------------------------------R-R---RKR---
K0K8D6	RK--K-KKK--K-KK--K-----------------------K----KK-K--K--RKK---
I2JX10	KR-------K-K-----K--K-K--KR-------------K--KRKK----R----------RKK---
W1QA64	RK-----K-K-R-K------K---------------K------------------K----------KK---RRK---
W0TG07	RR--K--K---K-------RK---KK---K----------K-------R-R-K--
P40345	-RR--R-RKR----RKR---K-R--RK------RRRK-----------R--RK------K-------K-----RR-----
W0VY18
A0A0F4X785	RRR---KK--K---K-----K--------K-K-K--KKK--
A0A161HNX9	RK-------K--RKK----------RK---R-----K------------------K----R-----------------------------K-R-R---
A0A1D8PCB0	RR----KKK---K-KK---KK-----R------K---------------K--------K--K------------K---K---K----KK----K----KR-K----
A0A1E4RVQ5	RK----------K-RKKK---K------K---------K---------K-R-K---
A0A1E5RFB0	RRR-R-RKK-----K--K----KKKK--------K--------K-------K-K-K--K---------K--R--K-------------------------K----K--KR-------K-KKRR-----
A0A1E5RPH0	RRR---KK--K---K-----K--------K-K-K--KKK--
A0A1E5RLP5	RRR---KK--K-K-K-------------KKK-K--KK---
S9W8C1	RR--K-RR----RK-------------------------KK-KKK---RK-RK----
B6K3H8	RK--RK-R---------------K------K---------K-RRK-RRR-KK--
S9PWM0	RR--K-KR---KKK-----K--K----------------R----KKK-RK-RK----
O94680	RK--K-KR-K----------------R--KK--------K--KKKK--K-KK----
X8J6A0	RRK-------R-R----K-K--K---------K-----------------------KK-RRR----K--
A0A0D7AYC6	RR-----R-K----R-K-K------R----R-K---K-----RK-----K--K-R-R----
A0A165VCZ6	RR------------------RR-KR-K--K--KR------R---KK----K-K--------R--RRRR--------
A0A165DEU0	RR-----R---------
A0A137QUY8	R--K---R---KR--R-----KR---K-R-----------------------R----RK----
A0A151W7Q3	----RRK-RK---K------------------------------K-RK----
V2XIZ4	RR-----RR-R-K---RK-RR-------K-RK---K--------------------R-K-R-----
A8N694	R--R---KR-KK------RRK----K------------------KKR-----
A0A1C7LZM0	RR-----R---K-K-K----K------------R----R-----R--------RK--RK----
A0A146IDE7	RRR-----R--K-K----K--K-----K---------K-------K-R-----
A0A166I9Z5	RR-----R-K-K-K---------K--RK-K-R------------------KK-KRK----
A0A0F7SFQ3	K--R-----KKK--------------------------K---------K-------KKK-----K-----KK------R-R---
J9VJ11	KR-----K----K-------------------------------R----KK-R-------K----K-----RR-R----------------------------K--KKR---
A0A1B9IZE3	KR---------K-K----R-------------------K-----KK--R-------K-------K-R-R-------R-----K-K-K-K-------------K---------------K-KR--
A0A1B9G3M3	KR-----K---KK----K-------------------K-----KRK-R-------K-------K-R-R-------RK--KK--K-K-K-------------------------------KKR--
A0A1A6A518	KR-----K---KK-----R-------------------K-----KKK-R-------K-------K-R-R---------R-K--K-K---K-K-----------K-------------KR--
A0A1B9I3A0	KR-----K--KRK-----R-------------------K-----KKK-R-------K-------K-R-R-------R-K--KK----K-K-----------K-------K---R-R--
A0A1B9H613	KR-----K---KK-R-------------------------K-----KKK-K-------K-----K-K-R-R-R------K-RK----------R-K-R---------------------------------------R---KRR---
A0A1E3JZK2	KR-----K--K-R------R----------------------K----KK-K-------K--R--K---KKR-R--------------------------------R--KKR---
R9AHC9	RR-K--RK-RK---KR--K--------------------------------KRR---R-K------K----K-K-------
M7WT53	RRRK---KK-----------------------R------R--K-----K----K---KK-RRK-----R---K-------R-------------------RK---RRR----
A0A0M8MSS8	RR-------------
R9P2L8	RR-R---K---------R-----------------------R-K---RR-K----------------------------------------------RK-KR---
A0A0C9MRY1	RKRK----K-----------------K---------R--K------------KR-------K---RKK---
A0A0C9MHE3	RKRR---K-----------------K----K---------KRRR----
A0A015JIJ4	RKK----R----K------------------KRRR-----RR----R-----------------------RKRR-RRR--
S7W5F6	-KR-----K--
H8ZAV7	RKKRR-R----------------R---K-K-K--K--KR--RR--
A0A177EB57	RKKRR-K-------R----K--K-K---KK-K--K-K------
A0A177EHL2	RKKKR-K-K--R-------R--------K-K--
I3ENA6	RKKRR-K-------R----K--K-K---K---KK-K--K-K------
A0A1C7NLU5	RKRR---KK-----------------R--R----RK-KR------
H6V961	RR--K--------R----------------------R--K-K-------------KKR-R-----K-----
C1MUR3	-RKK--R----K---K--R---RR-K-----R---R-K--------------RRR--K----------R--
K8EJR9	RKK-K--KK-K----RKK-KK--------R-------RR-RRKR---------------RR--R------K-----RR---KKR----
A0A173GQ96	RR-K-K--K---K--K---K-------------------K-KR-----K-----K---------K--
A0A0V0ISY4	---------R-R--------------
A0A0B2QHW1
A0A0B2RWA4
A0A061GLA8	---------R-R--------------
A0A061GCU1	K--K---KKK-K---KKK-K------------K-K--K-------K------KRRR----
A0A103YHM9	R---R--RK-K----------K--K---K-K-------R--------KR-R-----
A0A103XLP2	---K-K-KK--RK--K--K------K---R--------KRRR----
A0A103Y285	-------KK----K--KK----------------KK-K---------------KR------RRRR--
A0A109NHA4	------KK--------------------K----K--KK-R-RK----K-------------RRR-----
A0A1D1XPP3	------R-KK-K-------KK----------------RR---------KRRR----
A0A199VBV6	------R--K--K-R-R-K-K-------R--------------K------KRRR----
A0A151TNI5	---R--K--RK--KR------------K-------KK-R-----
A0A0B2P1A5
A0A151SST9	------RK-R-----K-K-KKK-K-K-K-----R-------KR-R----
A0A0B2RYV7
A0A0B2PET9	------RK---K-----K-K--KKK-K-K----R------KRRR----
H6TDY2	------KK------KKK--KKK--K-----------------K------K------KKRR----
F8RNW5	R-KK--KKRKRK-K-K-------------R-RRR----
H6TBK7	-----KK-RR----KRK-K--K--KK----K-----------K-RRR----
V5LWK6	--KRRRRR-KK-------K-----------------K----KKKRRKK-KRK-------K-------------------K-----KRRR----
V5LY10	--KRR-KRK----R--K-R--K------K--------------RR------R-R-------K--R-RRR----
W9QE24	--K-K-KK----K--K--KKK-KK-K---------------K------K-RRR----
W9QK39	--RKR-RRR------R-KR-R--R-KK-----------------K-KR-R----
A0A0A1CNJ3	R--R--KK-K-KR-KK------K-------R---K-------K----------KR-R-----
Q9FNA9	-------K-----KK---K-----KK----------------K---KKR-----
A0A061GCC0	K--K---KKK-K---KKK-K------------K-K--K-------K------KRRR----
A0A061GKD4	------KK-----RK--K--KKK---K---------K-----KRRR----
A0A0K9NP92	---R--KR-------K---KK------K------K--KRRK----
A0A0K9P167	-KKKKK---K-K--K----K---------------KRRR----
AcoPDAT1	-R--KRRRRKK-----K--------------------K--R----K---------K--------KR-R-----
AcoPDAT2	--KKK---KKKKK--K-K-K-----------K---K--K-----KRRR----
AlyPDAT1	--K-----KK---K-----KK-----------------K---KKR-----
AlyPDAT2	-R--RRRK-K------K-K-----------KR-R-----
BraPDAT1	------K-K------KK----KK-----------------KKR-----
CclPDAT2	------KR-KK---------K---KKK----K-------R--R-----KRRR----
CclPDAT3	---K-KK--K-K---K-KK-------------------KR-R----
CpaPDAT2	-----K-K-K----KK------------K---K----------K---KRRR----
CpaPDAT3	---RR-------RKR-K------R------K-KKK--K---K------------KR-R-----
CruPDAT1	--K-----KK--K-----KK----------------KKR-----
CruPDAT2	-R--RRRK-K------K------------KR-R-------
CsaPDAT1	----K--R---R---K-RKKK--K--KK----K-------RK---K---------
CsaPDAT2	--KKK-K--K-K---K-KK-----K--K--K---KRRR----
CsiPDAT1	------KR-KK---------K---KKK----K-------R--R-----KRRR----
CsiPDAT2	---K-KK--K-K---K-KK-------------------KR-R----
CsiPDAT3	R-KR---K--KKK-------------------KK--K-K---K-------K-------KR-R-----
EgrPDAT2	---R--K-KKK---KKK------R--K----------R---R---------K---K-------K-------KR-R-----
EgrPDAT3	------RR-R-------KRR-K--R-KK----------------K-----RRRR----
FvePDAT1	RR-K--RK-K-K-R-K-K-----K------------------------------K--R------
GmaPDAT4	---------R-R--------------
GmaPDAT5	R---KK-RK------------KK----------------------KK-R-----
GraPDAT1	------K--K--K--RKKK-K---KK-K-----------------------K--------KRRR----
GraPDAT2	-K--RK--KRKK---------------K---K-------------K--------KR-R-----
GraPDAT3	RR----K--RKK---R-----------K----------------KR-R------
GraPDAT4	--KK----RR---K---KKK-------KK------R-K------RRR-----K-----R-----K--
GraPDAT6	------KK-----KR-------K---K----R----K-----KRRR----
LusPDAT3	----R-K-K------KRK-R----------K----K--------------KR-R------
LusPDAT5	--KR--KRK----R--K-R--K------K--------------RR------R-R-------K--R-RRR----
MdoPDAT3	R--R--KKRK--KK----------------R-K------------KR-R---R---
MesPDAT1	-----KK-RR-----KRK-K-KRR-KK---R-K-----------K-RRR----
MesPDAT2	---R-K-K-RKK------K------K-KK----------R-------KR-R-----
MesPDAT4	-K-R-K-RKK-------K-----K-KK----------R-------KR-------
MesPDAT5	------K-K---K---R----KK--KK--KKK---------R-K------K-----KKR-----
MguPDAT1	------KKK-------------------K---------KK-----------RK----RRRR--
MguPDAT4	R--R--KK---KRK------------K---K--------K----K------K-------KR-R-----
MpuCMPPDAT	-RKK--R----K---K--R---RR-K-----R---R-K--------------RRR--K----------R--
OsaPDAT	-----R-R-RK---K-------------------KKK-K---------------------KRRR----
PpaPDAT	---K-K-KKK-KK---K--K-------K-K---R-K-RK---------------K--KRR--
PpePDAT1	R--R--KK-K-KR-KK------K-------R---K-------K----------KR-R-----
PtrPDAT1	------K-K-K---KK--K-K---------R----K-----KRRR----
PtrPDAT2	K-K-KK--KRR-K-K--------------K-----R----KRRR----
PtrPDAT3	--K--RK-RK--K----K--------KK--K-------K-------KR-R-----
PviPDAT1	--R-K-RR---K--------RK-K------------------R---KRRR----
PviPDAT2	--R-K-RR---K--------RK-K------------------R---KRRR----
PvuPDAT1	---RR-K----K-KK-RKR--K---------K-------KK-K-----
SbiPDAT	--K-K-RR---K-----------KK-K--------------------KRRR----
SitPDAT	--K-K-RR---K-----------KK-K------------------R---KRRR----
SlyPDAT3	------KKKK--K--KKR-KK-------K------------KRRR----
SlyPDAT4	K-K---KRK-KK-------------------RRR----
SlyPDAT5	-----R-----R--KK-K-K------K--KK----------RK-------K---------R-K--------------------K-------
SmoPDAT	----R-K-K-R-R-------
StuPDAT1	------KKKK--K--KKK-KK-------K------------KRRR----
StuPDAT2	R--K--KK-KK-K-K---R---------K-------K---K-K----------K-------KR-R-----
StuPDAT4	--R-KRKR-----KK-K--------KK----KRRR----
TcaPDAT2	---------R-R--------------
TcaPDAT3	---RR--K--KR--KRKK---------------KK--K---K-------------K--------KR-R-----
ThaPDAT1	------K-K-------KK--K-----KK-------------K---KKR-----
ThaPDAT2	--RRRK-K------K---------R-----K--------KR-R-----
VcaPDAT	--------K----------KKRR-K--
ZmaPDAT1	--K-K-RR---K---------KK-K------------------KRRR----
ZmaPDAT2	--K-K-RK---K---------KK-K----------------KRRR----
